# Supplementary material for: The complete mitochondrial genome of Cycas debaoensis revealed unexpected static evolution in gymnosperm species
Source: PLoS One. 2021 Jul 22;16(7):e0255091. doi: 10.1371/journal.pone.0255091 (PMC8297867; doi:10.1371/journal.pone.0255091)
Supplement: S1 Table — (TXT) [file pone.0255091.s002.txt]

S1 Table. Comparison of gene content and gene order from 46 selected land plant mitochondrial genomes. 
>Brassica_oleraceaee
trnICAU rps7 -trnHGUG nad1 trnSUGA -nad6 -nad4 -tatC -rpl2 atp1 -trnfMCAU -rrn26 -ccmB -rps12 -nad3 -trnCGCA -trnPUGG -trnEUUC -trnWCCA trnSGCU trnHGUG -nad9 ccmFN2 trnQUUG -atp6 -trnMCAU -atp4 -nad4L -cox1 trnNGUU trnYGUA nad2 trnDGUC trnKUUU rps3 rpl16 rpl5 rps14 cob trnSGGA -cox2 ccmC -nad2 -rps4 -nad7 -atp8 -ccmFC -trnGGCC cox3 nad1 -ccmFN1 atp9 rrn18 rrn5 -nad5 -nad1)                            
>Brassica_juncea 
ccmC -nad2 -rps4 -nad7 -atp8 -trnCGCA -trnPUGG -trnEUUC trnWCCA trnSGCU trnHGUG -nad5 -nad9 ccmFN2 trnQUUG -atp6 -trnMCAU -atp4 -nad4L -nad5 -cox1 trnNGUU trnYGUA nad2 trnDGUC trnKUUU rps3 rpl16 rpl5 rps14 cob trnSGGA -cox2 ccmFC -trnGGCC cox3 nad1 -ccmFN1 -cox2 atp9 nad3 rps12 ccmB -trnHGUG nad1 trnSUGA -nad6 -nad4 -tatC -rpl2 atp1 -trnfMCAU -rrn26 -rps7 -trnICAU nad1 nad5 rrn18 rrn5 -cox2)                        
>Brassica_carinata 
rps3 rpl16 rpl5 rps14 cob trnSGGA -cox2 atp1 rrn26 trnMfCAU -atp9 ccmFN1 -nad1 -cox3 trnGGCC ccmFC atp8 nad7 rps4 nad2 -ccmC -nad2 -trnYGUA -trnNGUU cox1 nad1 trnSUGA -nad6 -nad4 -tatC -rpl2 -trnCCGA -trnPUGG -trnEUUC trnWCCA trnSGCU trnHGUG nad5 -nad9 ccmFN2 trnQUUG -atp6 -trnMCAU -atp4 -nad4L -nad5 -rps7 -trnICAU nad1 nad5 -rrn5 -rrn18 -rps12 -nad3 -ccmB trnDGUC trnKUUU)                           
>Gossypium_hirsutum
-atp8 -trnDGUC -trnVGAC rpl10 -trnWCCA -trnPUGG -atp9 -trnfMCAU nad3 rps12 nad7 -ccmB trnKUUU trnSUGA matR trnfMCAU -trnMCAU -ccmFC -trnYGUA -trnNGUU -trnCGCA -trnEUUC trnHGUG rps7 trnSGCU trnFGAA trnPUGG rps3 rpl16 -cox2 -rps4 rps14 cob rpl5 rpl2 -ccmFN -trnWCCA atp6 -trnSGGA nad4L trnSGCU trnFGAA trnPUGG rps3 -atp4 sdh3 -nad6 -trnQUUG -trnGGCC trnfMCAU -trnMUAU -ccmC -trnDGUC nad4 nad9 tatC atp1 rps10 cox1 cox3 sdh4 trnfMCAU -trnMCAU -ccmFC)
>Gossypium_arboreum
-atp4 sdh3 nad2 nad5 -nad6 -trnQUUG -trnGGCC trnMCAU -trnIUAU -ccmC -trnDGUC nad4 nad9 tatC rrn18 rrn5 atp1 rps10 cox1 cox3 sdh4 rrn26 trnMCAU -rpl2 -rpl5 -nad5 -cob -rps14 rps4 cox2 -rpl16 -rps3 nad1 -trnPUGG -trnFGAA -trnSGCU -nad4L trnSGGA -atp6 trnWCCA ccmFN rrn26 trnMCAU -atp8 -trnDGUC -trnVGAC rpl10 -trnWCCA -trnPUGG -nad5 -atp9 -trnMCAU -rrn5 -rrn18 -tatC -nad9 -nad4 trnDGUC nad3 rps12 nad7 -ccmB trnKUUU trnSUGA nad1 matR nad1 trnMCAU rrn26 trnMCAU -trnMCAU -ccmFC -nad2 -trnYGUA -trnNGUU -trnCGCA -trnEUUC trnHGUG rps7)
>Sorbus_torminalis
cox1 -trnMAUG -trnMCAU -ccmFC -rpl16 -trnSUGU -trnWCCA -trnPGGG -nad9 rpl10 -rrn5 -rrn18 trnPTGG rps13 trnCGCA trnNGUU trnYGUA nad2 sdh3 -trnfMCAU -26rrn trnMCAU trnGGCC trnQUUG -matR nad3 rps12 -nad6 -atp1 -nad7 -rps1 -nad4 trnDGUC -ccmC trnFGAA -atp4 -nad4L -rps4 -trnHGUG trnEUUC -ccmFN atp9 nad5 -trnKTTT ccmB atp6 -cox2 rps3 atp8 cox3 sdh4 rp15 rps14 cob)
>Sorbus_aucuparia
-rps1 -rps4 -nad1 -trnHGUG trnETTC -ccmFN trnEUUC -trnSGCU atp9 nad5 -trnKUUU ccmB -rpl16 -trnSUGA -trnWCCA -trnPAGG -nad9 rpl10 -rrn5 -rrn18 trnFGAA trnFGAA trnPUGG rps13 nad1 trnCGCA trnNGTT trnYGUA nad2 matR trnQTTG trnGGCC cox2 atp6 -trnDGUC nad4 ccmFC trnMCAT -tatC -cox1 -ccmC trnFGAA -atp4 -nad4L trnMCAT rps3 atp8 cox3 sdh4 rpl5 rps14 cob -trnMCAT trnGGCC trnQTTG -nad1 -matR -nad1 nad7 atp1 nad6 -rps12 -nad3)
>Vigna_radiata 
cox1 nad1 rps3 rpl16 tatC ccmFC -trnMCAU-cp -trnEUUC -nad1 trnICAU nad4 nad2 -atp9 -nad5 -rps1 -rrn5 -rrn18 -trnWCAA -cob -rps14 -rpl5 -trnfMCAU -rrn26 trnMfCAU trnNGUU-cp trnYGUA trnFGAA trnPUGG -nad2 ccmB nad1 nad6 -atp6 -nad9 trnKUUU -rps4 trnCGCA trnHGUG-cp ccmC -trnQUUG -trnGGCC ccmFN -nad5 -atp1 -rps12 -nad3 -atp8 atp9 nad7 trnCGCA -sdh4 -cox3 nad4L atp4 rps10)                             
>Vigna_angularis
nad2 ccmB nad1 nad6 trnFGAA trnPUGG -trnMCAU-cp -trnEUUC -matR trnICAU nad4 -atp9 -nad5 -rps1 -rrn5 -rrn18 -trnWCCA-cp -trnYGUA -trnNGUU-cp -trnfMCAU nad2 atp8 nad3 rps12 atp1 -ccmFN trnGGCC trnQUUG nad4L atp4 rps10 cox1 rps3 rpl16 tatC rrn26 trnfMCAU rpl5 rps14 cob -atp6 -nad9 trnKUUU -rps4 trnCGCA trnHGUG-cp atp9 nad7 ccmFC cox3 -trnCGCA ccmC)
>Nicotiana_tabacum 
trnMfCAU rrn26 -sdh3-trnICAU -ccmC -atp6 -nad1 -cob -rps14 -rpl5 trnMfCAU rrn26 -nad2 -sdh3 nad3 rps12 trnSUGA rrn18 rrn5 -nad4L trnICAU -ccmFN -cox1 -rps10 -nad1 -rps13 -atp9 rps19 rps3 rpl16 cox2 -trnDGUC nad5 -trnSGGA-cp -trnDGUC-cp nad4 nad5 trnCGCA trnNGUU-cp trnYGUA nad2 -nad5 -trnQUUG -trnGGCC trnEUUC-cp cox3 atp1 trnMCAU-cp -nad2 -sdh3 nad3 nad1 ccmFC -nad6 -rps4 -trnPUGG -trnFGAA -trnSGCU -trnEUUC trnHGUG-cp nad9 trnPUGG-cp trnWCCA-cp -trnKUUU ccmB -rpl2 -nad7)
>Nicotiana_attenuata
rps19 rps3 rpl16 cox2 nad3 rps12 trnSTGA rrn18 rrn5 -atp4 -nad4L -trnMCAT -ccmC -atp6 -rps14 -rpl5 -nad5 -trnQTTG -trnGGCC trnMCAT -nad2 -sdh3 -nad1 -rrn26 -trnfMCAT -nad1 nad7 rps10 cox1 ccmFN -trnICAT -trnSGGA -trnDGTC nad4 nad5 rps1 trnCGCA trnNGTT trnYGTA nad2 atp9 rps13 nad1 atp8 cox3 sdh4 atp1 -trnWCCA -trnPTGG -nad9 -trnHGTG trnETTC trnSGCT trnFGAA trnPTGG rps4 nad6 -ccmFC -trnDGTC nad5 -matR rpl2 rpl10 -ccmB trnKTTT tatC rpl5 rps14 cob -trnNGTT -trnETTC -rrn26 -trnfMCAT)
>Helianthus_annuus
-trnYGUA -trnNGUU -trnCGCA -ccmC -atp4 -nad4L atp8 cox3 -rpl5 trnDGUC -trnKUUU ccmB -rpl10 trnMCAU trnGGCC trnQUUG -trnHGUG trnEUUC cox1 -nad5 -atp9 rps4 rrn26 rrn5 rrn18 rps13 -nad6 -trnPUGG -trnFGAA -trnSGCU cob -ccmFC -atp1 -ccmFN ccmFN rpl16 -matR nad3 rps12 nad9 trnWCCA atp6 -trnKUUU)
>Helianthus_strumosus
trnMCAU trnGGCC trnQUUG -trnHGUG trnEUUC nad1 cox1 -nad5 -atp9 trnMCAU nad7 ccmFN atp1 -trnKUUU -nad2 -trnYGUA -trnNGUU -trnCGCA -ccmC ccmFC -nad2 -nad1 -rps13 rrn18 -rrn5 nad5 -rrn26 -rps4 rps3 rpl16 trnMCAU -matR -nad1 nad3 rps12 nad9 trnWCCA atp6 trnAUGC -trnDGUC nad4 rpl5 trnVGAC -sdh4 -cox3 -atp8 -cob -tatC trnMCAU trnSGCU trnFGAA trnPUGG nad6 -trnTGGU -atp4 -nad4L -trnQUUG cox2 -trnKUUU ccmB -rpl10)
>Beta_vulgaris_subsp_vulgaris  
nad9 trnPUGG trnWCCA trnVGAC ccmFN ccmFC -nad4L -atp9 -nad2 -trnYGUA -trnNGUU -trnCGCA -trnMCAU -trnEUUC trnHGUG -nad1 -rps13 -trnCGCA -trnfMCAU -rrn26 nad5 -nad1 -trnfMCAU -trnSUGA -ccmB trnKUUU nad5 -cob -rpl5 rps4 nad6 trnICAU -atp6 rrn26 trnMfCAU nad7 rps7 cox2 cox1 nad2 nad1 trnSGGA nad3 rps12 rps3 -nad4 trnDGUC -cox3 -atp8 -rrn5 -rrn18 -trnQUUG -trnGGCC -nad5 -trnPUGG -trnFGAA -trnSGCU -trnICAU -atp1 rrn26 trnMfCAU trnCGCA)                      
>Beta_macrocarpa 
-tatC -atp6 rrn26 trnMfCAU nad7 rps7 cox2 cox1 nad2 nad1 trnSGGA-cp nad5 -nad1 -trnMfCAU -trnSUGA -ccmB trnKUUU nad5 rrn26 trnMfCAU trnCGCA nad9 trnWCCA-cp trnVGAC-cp nad3 rps12 rps3 -nad4 trnDGUC-cp -cox3 -atp8 -rrn5 -rrn18 -trnQUUG -trnGGCC -nad5 -trnUGGG -trnFGAA -trnSGCU -atp1 rrn26 trnMfCAU trnCGCA rps13 nad1 -trnHGUG-cp trnEUUC trnMCAU-cp trnNGUU-cp trnTGUA nad2 atp9 nad4L atp4 -ccmFC -ccmFN -cob -rpl5 rps4 nad6 trnICAU)
>Zea_perennis 
atp6 -nad1 -rps13 -trnfMCAU -cob trnSUGA -cox1 -rrn5 -rrn18 rps2 -atp8 -nad5 -nad1 -rps1 -ccmFN -trnQUUG nad4L trnPUGG-cp ccmB trnHUGU-cp -trnMCAU-cp -rrn26 -atp1 nad5 trnSGCU nad3 rps12 nad5 trnCGCA-cp cox2 trnFGAA-cp trnNGUU-cp -trnDGUC trnICAU -trnEUUC trnPUGG nad1 -nad7 -rpl16 -rps3 ccmC -nad1 -trnMCAU -trnYGUA -nad9 -ccmFC trnKUUU nad4 -tatC rps4 rps7 -cox3 atp9 atp4 nad6)                             
>Zea_luxurians 
atp6 -rpl16 -rps3 ccmC -nad1 trnNGUU-cp -trnDGUC trnICAU -trnEUUC trnPUGG nad1 -nad2 -trnMCAU -trnYGUA -nad9 -ccmFC trnKUUU nad4L trnPUGG-cp ccmB trnHGUG-cp -trnMCAU-cp trnQUUG ccmFN rps1 nad1 nad5 atp8 -rps2 cob trnMfCAU rps13 nad1 atp1 -nad5 trnSGCU nad3 rps12 nad5 trnCGCA-cp -nad7 nad2 -atp9 cox3 -rps7 rrn18 rrn5 cox1 -trnSUGA -rrn26 trnFGAA-cp -cox2 -rps4 tatC -nad4 atp4 nad6)
>Oryza_sativa_Indica
nad1 -cox3 nad5 trnMCAU-cp -trnHGUG-cp trnPUGG-cp trnWCCA-cp -trnQUUG -rps7 -trnMCAU-cp -nad6 -trnLAAC-cp -ccmC -trnICAT trnDGUC -trnNGUU-cp -trnKUUU -nad7 trnPUGG trnMCAU-cp -trnHGUG-cp trnPUGG-cp trnWCCA-cp -trnQUUG rps3 rpl16 nad3 rps12 -rps2 -trnfMCAU nad4 cox2 -atp6 -nad1 -rps13 -rps4 -rps11 -nad1 trnSUGA atp9 -nad5 -rrn5 -rrn18 rpl2 rps19 nad4L -cob -nad1 -rps1 -ccmFN ccmFC trnSGCU trnCGCA cox1 -rps14 -rpl5 trnSGGA-cp trnFGAA-cp trnYGUA trnEUUC rrn26 -trnCGCA-cp ccmB -nad2 -trnRUCU-cp -rrn5 -rrn18 -rps14 atp1 trnSGGA-cp trnFGAA-cp nad9 trnYGUA nad2 trnEUUC rrn26 trnPUGG)       
>Oryza_rufipogon 
rps3 nad3 rps12 -rps2 -trnfMCAU -atp6 -rps13 -rps4 trnSUGA atp9 rrn18 rrn5 trnPUGG -cox3 trnMCAU -trnHGUG trnWCCA -trnQUUG -rps7 -nad6 -ccmC -rrn26 -trnEUUC -trnYGUA -nad9 -trnFGAA -atp1 trnRUCU trnCGCA -cox2 rpl5 -cox1 ccmFN rps1 cob -nad4L -rps19 -rpl2 -trnICAU trnDGUC)                                            
>Nymphaea_colorata
-atp9 -rps7 rps4 -rpl10 -rps19 -nad5 trnEUUC nad7 nad4L nad6 -cox1 -rps10 rpl5 rps14 cob -trnMCAU -trnNGUU-cp -atp6 -nad1 -trnMCAU -trnYGUA -trnKUUU -atp1 -trnCGCA -trnDGUC -tatC ccmC cox3 sdh4 ccmFC -atp4 -cox2 ccmFN -nad9 -trnLCAA matR nad1 trnPUGG -rrn5 -rps2 -trnQTTG -rpl16 -rps3 -rps19 -rpl2 trnWCCA nad3 rps12 -ccmB -rps13 -rps11 -trnSTGA rps1 -trnFGAA)
>Pinus_taeda
-cox1 rrn18 -nad7 trnAATT trnSGGA cox2 -trnRCCT -trnETTC nad9 nad5 -trnRCCG trnLTAA rps2 rpl2 -trnMCAT -trnDGTC rrn5 trnWCCA nad7 ccmFN -ccmC -atp4 trnTGGT trnLTAG trnLTAG trnLAAG -trnECTC nad2 nad4L cox2 nad2 trnITAT -trnDATC -trnSAGA nad1 nad2 -nad4 nad1 -cox3 -nad5 -trnYAUA -atp9 -rrn26 trnTAGU rrn5 trnKUUU ccmFC trnRUCG -atp6 -trnGUCC -trnVCAC atp8 trnWCCA -rps4 nad7 trnMCAU trnFGAA -ccmB rrn5 -trnHGUG trnGGCC -trnSGGA -tatC -matR trnNGUU nad6 trnLUAG rps19 rps3 rpl16 nad3 rps12 trnEUUC rrn26 trnMCAU trnPUGG sdh3 cob -atp1 -rps10 -rps13 nad4 -nad1 -rps14 -rpl5 -trnPGGG rps1 -trnSUGA -rps11 trnQUUG -rps7) 
>Taxus_cuspidata
rrn18 nad7 nad2 trnDGUG nad3 rps12 rps4 atp1 tatC rps13 rps19 rps3 rpl16 nad6 trnEUUC -matR trnWCCA -nad1 -rpl5 -ccmB rrn18 rrn5 cox2 cob atp8 cox3 sdh4 cox2 nad9 ccnC -nad5 -cox1 nad5 atp4 atp6 trnMCAU ccmFN ccmFC nad1 trnDGUC nad1 trnMCAU trnRUCG -nad4 -nad4L -nad4 nad1 nad4 -nad2 nad4 nad2 rrn26 atp9 trnYGUA -nad5 trnMCAU trnEUUC)
>Welwitschia_mirabilis
ccmFN ccmB -atp9 -nad4L -rps4 -sdh4 -cox3 tatC ccmC rpl10 -rps12 -nad3 -rps3 nad4 trnEUUC -nad6 trnDGUC atp6 -atp1 -trnWCCA -trnICAU -nad1 trnQUUG -nad7 -nad5 -cox1 -cox2 -nad5 -nad2 atp4 cob -nad9 rrn26 trnfMCAU nad1 ccmFC -rrn5 -atp8 -nad1 matR trnRACG -nad2 rrn18 -cox2 -trnYGUA -nad5)
>Cycas_taitungensis
atp1 -rps12 -nad3 -nad4L -atp6 -trnKUUU trnGGCC trnSGGA-cp -rrn5 -rrn18 -cox3 -sdh4 -trnfMCAU rpl5 rps14 cob -nad7 -rps1 ccmFN -trnWCCA trnNGUU trnYGUA rrn26 nad9 -trnHGUG-cp -cox1 -rps10 -nad4 ccmB -rps2 -nad5 trnSUGA trnLUAG -trnMCAU-cp trnfMCAU rpl2 rps19 rps3 rpl16 -trnEUUC -nad6 -rps11 -nad5 -sdh3 -trnPUGG -ccmFC -trnRCCU -trnQCUG -trnICAU ccmC trnSGCU nad1 trnCGCA trnDGUC -atp9 -atp4 -cox2 -rps13 trnfMCAU -trnVUAC-cp trnMCAU -nad1 atp8 -trnfMCAU -nad2 -nad1 rps4 -tatC rps12 rps7 -nad5 nad2 -trnLCAA -trnFGAA)
>Cycas_debaoenses
atp1 -rps12 -nad3 -nad4L -atp6 -trnKUUU trnGGCC trnSGGA-cp -rrn5 -rrn18 -cox3 -sdh4 -trnfMCAU rpl5 rps14 cob -nad7 -rps1 ccmFN -trnWCCA trnNGUU trnYGUA rrn26 nad9 -trnHGUG-cp -cox1 -rps10 -nad4 ccmB -rps2 -nad5 trnSUGA trnLUAG -trnMCAU-cp trnfMCAU rpl2 rps19 rps3 rpl16 -trnEUUC -nad6 -rps11 -nad5 -sdh3 -trnPUGG -ccmFC -trnRCCU -trnQCUG -trnICAU ccmC trnSGCU nad1 trnCGCA trnDGUC -atp9 -atp4 -cox2 -rps13 trnfMCAU -trnVUAC-cp trnMCAU -nad1 atp8 -trnfMCAU -nad2 -nad1 rps4 -tatC rps12 rps7 -nad5 nad2 -trnLCAA -trnFGAA)
>Ginkgo_biloba
trnWCCA nad2 trnDGUC -atp9 -atp4 -cox2 -rps13 -rpl16 -rps3 -rps19 -rpl2 -cox1 -rps10 -nad9 -rrn26 trnYGUA trnFGAA atp1 -cob -rps14 -rpl5 trnSGGA trnLCAA -nad1 -matR -nad4 ccmB trnPUGG -rps2 -nad5 -trnCGCA -nad1 trnSGGA -ccmC trnKUUU atp6 -tatC -rps4 -nad7 -rps1 -rrn5 -rrn18 trnFGAA trnLCAA trnGGCC -trnMCAU -ccmFN trnWCCA -atp8 nad1 -trnLCAA nad5 trnPUGG sdh3 -nad6 -rps11 -trnEUUC -nad2 trnRACG ccmFC -nad4L trnMCAU -nad5 -rps7 -rps12 -nad3 trnHGUG cox3 sdh4)
>Ophioglossum_californicum
cox2 -rpl16 -rps3 -rps19 -rpl2 -rps10 atp1 -trnCGCA atp8 trnEUUC atp9 trnPUGG nad5 nad9 nad2 rps14 atp6 rpl6 rps13 -atp4 -nad1 -cox3 -cox1 -trnMCAU -trnYGUA sdh3 -rpl5 trnVUAC sdh4 tatC trnAUGC -trnFGAA trnDGUC trnSGGA -trnRACG trnKUUU -trnSGGA trnRACG -nad4 rps11 rps12 rps7 nad3 trnHGUG trnGGCC -nad7 trnQUUG trnLCAA rrn26 trnfMCAU cob rps1 trnWCCA trnYGUA -trnRACG -trnNGUU -rps2 -rps4 -trnMCAU -nad6 rrn5 nad4L rrn18)
>Psilotum_nudum
-nad7 nad1 matR -nad5 -rps11 -rps13 -rpl6 -nad4L -nad4 -trnKUUU trnSGGA rrn26 -rrn18 atp9 -ccmFN -rps2 trnGGCC trnPUGG rps10 rpl2 rps19 rps3 rpl16 tatC sdh4 trnRACG -nad6 -nad2 trnEUUC cob rps14 trnMCAU atp8 nad9 rrn26 -rrn18)
>Isoetes_engelmannii
atp9 -sdh3 -trnPUGG -atp1 -nad4L -trnKUUU -nad7 -trnGGCC trnEUUC -trnfMCAU -trnCGCA rrn5 -trnMCAU trnQUUG -trnKUUU -rpl5 trnYGUA -cox3 -trnfMCAU -trnCGCA rrn5 -atp4 -nad6 -atp8 -atp6 -trnFUUC-cp rps2 nad9 atp9 -sdh3
rrn5 -trnMCAU -cob trnQUUG -trnKUUU -nad1 trnSUGA -rps3 -tatC -trnGGCC trnEUUC -trnfMCAU -trnCGCA rrn5 -trnMCAU -cob trnQUUG -trnKUUU -nad7 -trnGGCC trnE -trnfMCAU -trnCGCA rrn5 -trnMCAU -rps4 -nad3 trnWCCA cox1 -trnICAU -rrn26 -rrn18
trnCGCA trnfMCAU -trnEUUC trnGGCC tatC rps3 -trnSUGA -trnYGUA -atp9 -nad9 -rps2 trnFGAA-cp rrn18 rrn26 trnICAU -trnWCCA nad3 rps4 trnMCAU -rrn5 trnCGCA nad4L atp1 trnPUGG sdh3 rpl5 trnKUUU -nad2 -nad4 cox2
cox1 -trnSUGA -trnYGUA trnFGAA rrn18 rrn26 trnICAU -cox1 -trnWCCA nad5 trnMAUG -rrn5 trnCGCA trnfMCAU cox3 -trnYGCA -atp9 -nad9 -rps2 trnFGAA-cp rrn18 rrn26 trnICAU cox1 -trnWCCA nad3 rps4 trnMCAU|
>Huperzia_squarrosa
nad2 trnfMCAU trnPUGG atp9 trnRACG trnGGCC -cob -atp1 -rrn26 -trnfMCAU -rrn18 -rrn5 -nad5 trnLCAA trnHGUG -rpl10 trnQUUG rps2 nad9 nad1 matR -trnMCAU -atp6 -nad3 trnWCCA -cox1 -atp4 -trnKUUU -trnSGGA -trnSGCU -trnLGAG -trnHGUG -trnLCAA -trnLUAA -rps4 trnSUGA trnLUAG -trnFGAA -cox3 -rps12 -trnEUUC trnRACG -cox2 -tatC trnRUCU trnCGCA trnICAU trnQUUG atp8 rrn5 rrn18 trnfMCAU rrn26 nad6 rps11 trnNGUU trnMCAU -trnAUGC -trnDGUC -trnVUAC sdh3 sdh4 nad4L rps10 rpl2 rps19 rps3 rpl16 rpl5 rps14 rpl6 rps13 trnRUCU trnYGUA nad4)
>Climacium_americanum 
trnICAU trnKUUU -cox1 -atp4 -atp8 -rps1 trnCGCA -trnFGAA rps2 ccmB ccmC ccmFN ccmFC -trnQUUG -trnLUAG -trnSUGA trnGUCC rps4 -tatC trnRUCU trnYGUA -nad4L -sdh4 -sdh3 -trnPUGG rrn18 trnMCAU trnMfCAU rrn5 rrn26 rpl10 -trnHGUG -trnLCAA -trnLUAA nad5 nad4 nad2 -trnGGCC -trnRACG trnEUUC rps12 rps7 -atp6 nad6 cox2 cox3 nad1 cob nad9 atp1 -trnWCCA nad3 trnVUAC trnDGUC trnAUGC trnTGGU nad7 rpl2 rps19 rps3 rpl16 rpl5 rps14 rpl6 rps13 rps11 atp9)                 
>Climacium_dendroides
trnlCAU trnKUUU -cox1 -atp4 -atp8 -rps1 trnCGCA -trnFGAA rps2 ccmB ccmC ccmFN ccmFC -trnQUUG -trnLUAG -trnSUGA trnGUCC rps4 -tatC trnRUCU trnYGUA -nad4L -sdh4 -sdh3 -trnPUGG rrn18 trnMCAU rrn5 trnMfCAU rrn26 rpl10 trnHGUG trnLCAA trnLUAA nad5 nad4 nad2 -trnGGCC -trnRACG trnEUUC rps12 rps7 -atp6 nad6 cox2 cox3 nad1 cob nad9 atp1 trnWCCA nad3 trnVUAC trnDGUC trnAUGC trnTGGU nad7 rpl2 rps19 rps3 rpl16 rpl5 rps14 rpl6 rps13 rps11 atp9)
>Anomodon_attenuatus
trnICAU trnKUUU -cox1 -atp4 -atp8 -rps1 trnCGCA -trnFGAA rps2 ccmB ccmC ccmFN ccmFC -trnQUUG -trnLUAG -trnSUGA trnGUCC rps4 -tatC trnRUCU trnYGUA -nad4L -sdh4 -sdh3 -trnPUGG rrn18 trnMCAU rrn5 trnfMCAU rrn26 rpl10 -trnHGUG -trnLCAA -trnLUAA nad5 nad4 nad2 -trnGGCC -trnRACG trnEUUC rps12 rps7 -atp6 nad6 cox2 cox3 nad1 cob nad9 atp1 -trnWCCA nad3 trnVUAC trnDGUC trnAUGC trnTGGU nad7 rpl2 rps19 rps3 rpl16 rpl5 rps14 rpl6 rps13 rps11 atp9)
>Orthotrichum_stellatum 
trnICAU trnKUUU -cox1 -atp4 -atp8 -rps1 trnCGCA -trnFGAA rps2 ccmB ccmC ccmFN ccmFC -trnQUUG -trnLUAG -trnSUGA trnGUCC rps4 -tatC trnRUCU trnYGUA -nad4L -sdh4 -sdh3 -trnPUGG rrn18 trnMCAU rrn5 trnfMCAU rrn26 rpl10 -trnHGUG -trnLCAA -trnLUAA nad5 nad4 nad2 -trnGGCC -trnRACG trnEUUC rps12 rps7 -atp6 nad6 cox2 cox3 nad1 cob nad9 atp1 -trnWCCA nad3 trnVUAC trnDGUC trnAUGC trnTGGU nad7 rpl2 rps19 rps3 rpl16 rpl5 rps14 rpl6 rps13 rps11 atp9)                 
>Orthotrichum_diaphanum
trnICAU trnKUUU -cox1 -atp4 -atp8 -rps1 trnCGCA -trnFGAA rps2 ccmB ccmC ccmFN ccmFC -trnQUUG -trnLUAG -trnSUGA trnGUCC rps4 -tatC trnRUCU trnYGUA -nad4L -sdh4 -sdh3 -trnPUGG rrn18 trnMCAU rrn5 trnfMCAU rrn26 rpl10 -trnHGUG -trnLCAA -trnLUAA nad5 nad4 nad2 -trnGGCC -trnRACG trnEUUC rps12 rps7 -atp6 nad6 cox2 cox3 nad1 cob nad9 atp1 -trnWCCA nad3 trnVUAC trnDGUC trnAUGC trnTGGU nad7 rpl2 rps19 rps3 rpl16 rpl5 rps14 rpl6 rps13 rps11 atp9)
>Bartramia_pomiformis 
trnICAU trnKUUU -cox1 -atp4 -atp8 -rps1 trnCGCA -trnFGAA rps2 ccmB ccmC ccmFN ccmFC -trnQUUG -trnLUAG -trnSUGA trnGUCC rps4 -tatC trnRUCU trnYGUA -nad4L -sdh4 -sdh3 -trnPUGG rrn18 trnMCAU rrn5 trnMfCAU rrn26 rpl10 -trnHGUG -trnLCAA -trnLUAA nad5 nad4 nad2 -trnGGCC -trnRACG trnEUUC rps12 rps7 -atp6 nad6 cox2 cox3 nad1 cob nad9 atp1 -trnWCCA nad3 trnVUAC trnDGUC trnAUGC trnTGGU nad7 rpl2 rps19 rps3 rpl16 rpl5 rps14 rpl6 rps13 rps11 atp9)                 
>Bartramia_patens
trnICAU trnKUUU -cox1 -atp4 -atp8 -rps1 trnCGCA -trnFGAA rps2 ccmB ccmC ccmFN ccmFC -trnQUUG -trnLUAG -trnSUGA trnGUCC rps4 -tatC trnRUCU trnYGUA -nad4L -sdh4 -sdh3 -trnPUGG rrn18 trnMCAU rrn5 trnMfCAU rrn26 rpl10 -trnHGUG -trnLCAA -trnLUAA nad5 nad4 nad2 -trnGGCC -trnRACG trnEUUC rps12 rps7 -atp6 nad6 cox2 cox3 nad1 cob nad9 atp1 -trnWCCA nad3 trnVUAC trnDGUC trnAUGC trnTGGU nad7 rpl2 rps19 rps3 rpl16 rpl5 rps14 rpl6 rps13 rps11 atp9)
>Calypogeia_neogaea
-trnLUAA nad5 nad4 nad2 trnRUCU trnYGUA trnRACG trnGGCC trnEUUC rps12 rps7 atp6 nad6 trnNGUU trnPUGG sdh3 -trnWCCA nad3 trnVUAC trnDGUC trnSGCU trnAUGC nad7 rps10 rpl2 rps19 rps3 rpl16 rpl5 rps14 rps8 rpl6 rps13 rps11 rps1 atp8 sdh4 nad4L -trnYGUA -trnRUCU tatC cox2 cox3 nad1 cob rtl nad9 atp1 -cox1 -atp4 -trnfMCAU -rrn26 -rrn5 -trnMCAU -rrn18 -rps4 -trnGUCC trnSUGA -trnLUAG -trnKUUU -trnICAU -atp9 trnCGCA -trnFGAA rps2 ccmB ccmC ccmFN ccmFC -trnQUUG rpl10 -trnHGUG -trnLCAA)
>Calypogeia_suecica
-trnLUAA nad5 nad4 nad2 trnRUCU trnYGUA trnRACG trnGGCC trnEUUC rps12 rps7 atp6 nad6 trnNGUU trnPUGG sdh3 -trnWCCA nad3 trnVUAC trnDGUC trnSGCU trnAUGC nad7 rps10 rpl2 rps19 rps3 rpl16 rpl5 rps14 rps8 rpl6 rps13 rps11 rps1 atp8 sdh4 nad4L -trnYGUA -trnRUCU tatC cox2 cox3 nad1 cob rtl nad9 atp1 -cox1 -atp4 -trnfMCAU -rrn26 -rrn5 -trnMCAU -rrn18 -rps4 -trnGUCC trnSUGA -trnLUAG -trnKUUU -trnICAU -atp9 trnCGCA -trnFGAA rps2 ccmB ccmC ccmFN ccmFC -trnQUUG rpl10 -trnHGUG -trnLCAA)
>Calypogeia_integristipula
-trnLUAA nad5 nad4 nad2 trnRUCU trnYGUA trnRACG trnGGCC trnEUUC rps12 rps7 atp6 nad6 trnNGUU trnPUGG sdh3 -trnWCCA nad3 trnVUAC trnDGUC trnSGCU trnAUGC nad7 rps10 rpl2 rps19 rps3 rpl16 rpl5 rps14 rps8 rpl6 rps13 rps11 rps1 atp8 sdh4 nad4L -trnYGUA -trnRUCU tatC cox2 cox3 nad1 cob rtl nad9 atp1 -cox1 -atp4 -trnfMCAU -rrn26 -rrn5 -trnMCAU -rrn18 -rps4 -trnGUCC trnSUGA -trnLUAG -trnKUUU -trnICAU -atp9 trnCGCA -trnFGAA rps2 ccmB ccmC ccmFN ccmFC -trnQUUG rpl10 -trnHGUG -trnLCAA)
>Gymnomitrion_concinnatum
-trnLUAA nad5 nad4 nad2 -trnWCCA nad3 trnVUAC trnDGUC trnSGCU trnAUGC nad7 rps10 rpl2 rps19 rps3 rpl16 rpl5 rps14 rps8 rpl6 rps13 rps11 rps1 atp8 sdh4 nad4L -trnYGUA -trnRUCU -sdh3 -trnPUGG -trnNGUU -nad6 -atp6 -rps7 -rps12-trnEUUC -trnGGCC -trnRACG -trnYGUA -trnRUCU tatC cox2 cox3 nad1 cob rtl nad9 atp1 -cox1 -atp4 -trnMfCAU -rrn26 -rrn5 -trnMCAU -rrn18 -rps4 -trnGUCC trnSUGA -trnLUAG -trnKUUU -trnICAU -atp9 trnCGCA -trnFGAA rps2 ccmB ccmC ccmFN ccmFC -trnQUUG rpl10 -trnHGUG -trnLCAA)
>Riccardia_latifrons
-trnLUAA nad5 nad4 nad2 trnRUCU trnYGUA trnRACG trnGGCC trnEUUC rps12 rps7 atp6 nad6 trnNGUU trnPUGG sdh3 -trnWCCA nad3 trnVUAC trnDGUC trnSGCU trnAUGC nad7 rps10 rpl2 rps19 rps3 rpl16 rpl5 rps14 rps8 rpl6 rps13 rps11 rps1 atp8 sdh4 nad4L -trnYGUA -trnRUCU tatC cox2 cox3 nad1 cob rtl nad9 atp1 -cox1 -atp4 -trnfMCAU -rrn26 -rrn5 -trnMCAU -rrn18 -rps4 -trnGUCC trnSUGA -trnLUAG -trnKUUU -trnICAU -atp9 trnCGCA -trnFGAA rps2 ccmB ccmC ccmFN ccmFC -trnQUUG rpl10 -trnHGUG -trnLCAA)
>Riccardia_planiflora
-trnLUAA nad5 nad4 nad2 trnRUCU trnYGUA trnRACG trnGGCC trnEUUC rps12 rps7 atp6 nad6 trnNGUU trnPUGG sdh3 -trnWCCA nad3 trnVUAC trnDGUC trnSGCU trnAUGC nad7 rps10 rpl2 rps19 rps3 rpl16 rpl5 rps14 rps8 rpl6 rps13 rps11 rps1 atp8 sdh4 nad4L -trnYGUA -trnRUCU tatC cox2 cox3 nad1 cob rtl nad9 atp1 -cox1 -atp4 -trnfMCAU -rrn26 -rrn5 -trnMCAU -rrn18 -rps4 -trnGUCC trnSUGA -trnLUAG -trnKUUU -trnICAU -atp9 trnCGCA -trnFGAA rps2 ccmB ccmC ccmFN ccmFC -trnQUUG rpl10 -trnHGUG -trnLCAA)
>Anthoceros agrestis
atp4 cox1 nad1 nad4L -trnYGUA tatC trnSUGA -trnICAU atp1 -trnWCCA nad3 trnDGUC trnAUGC trnTGGU rps13 atp9 trnfMCAU rrn18 trnMCAU rrn5 -cob -cox3 -cox2 -nad6 atp6 -trnEUUC trnGGCC -nad2 -nad4 -nad5 trnLUAA trnLCAA trnHGUG -rpl10 trnQUUG trnFGAA -trnCGCA)
>Anthoceros_angustus
rrn18 -trnfMCAU -atp9 -rps13 -trnTGGU -trnAUGC -trnDGUC -nad3 trnWCCA -atp1 -nad9 trnICAU trnKUUU -trnLUAG -trnSUGA -tatC trnYGUA -nad4L -sdh4 -trnPUGG rrn26 -nad1 -cox1 -atp4 trnCGCA -trnFGAA -trnQUUG rpl10 -trnHGUG -trnLCAA -trnLUAA nad5 nad4 nad2 -trnGGCC trnEUUC -atp6 nad6 cox2 cox3 cob -rrn5 -trnMCAU)
>Nothoceros_aenigmaticus
-rrn18 -trnMfCAU trnPUGG sdh3 sdh4 nad4L -trnYGUA tatC -rrn26 -atp9 -rps13 -rps14 -trnTGGU -trnAUGC -trnDGUC -nad3 trnWCCA -atp1 -nad9 trnIUAU trnKUUU -nad1 -cox1 -atp4 trnCGCA -trnFGAA -trnQUUG rpl10 -trnHGUG -trnLCAA -trnLUAA nad5 nad4 nad2 -trnGGCC trnEUUC -atp6 nad6 cox2 cox3 cob -rrn5 -trnMCAU)
>Leiosporoceros_dussii
-rrn18 -trnMfCAU -atp9 -rps13 -rps19 -rpl2 -trnTGGU -trnAUGC -trnSGCU -trnDGUC -trnVUAC -nad3 trnWCCA -atp1 -nad9 trnICAU trnKUUU -trnLUAG -trnSUGA trnRUCU -tatC trnYGUA -nad4L -sdh4 -sdh3 -trnPUGG rrn26 -nad1 -cox1 -atp4 -nad6 atp6 -trnEUUC trnGGCC -nad2 -nad4 -nad5 trnLUAA trnLCAA trnHGUG -rpl10 trnQUUG trnFGAA -trnCGCA cox2 cox3 cob -rrn5 -trnMCAU)
>Chara_vulgaris
rrn26 nad4L -trnYGUA -trnRUCU -rps4 -trnGUCC trnSUGA tatC -trnLUAG -trnKUUU -trnICAU -atp9 -rps11 -rpl6 -rps14 -rpl5 -rpl14 -rpl16 -rps3 -rps19 -rpl2 -rps10 -nad7 -trnTGGU -trnAUGC -trnSGCU -trnDGUC -trnVUAC -nad3 trnWCCA -trnMCAU -atp1 -nad9 rpl10 -trnHGUG -trnLUAA nad5 nad4 nad2 -rps7 -rps12 -trnEUUC trnRACG trnIGAU trnGGCC -atp6 nad6 trnNGUU cox2 cox3 -nad1 -cob trnQUUG -ccmF -ccmC -ccmB -rps2 trnFGAA -trnCGCA rps1 atp8 atp4 cox1 -sdh4 -sdh3 -trnPUGG rrn18 rrn5 trnfMCAU)
>Nitella_hyalina
rrn26 nad4L -trnYGUA -trnRUCU -rps4 -trnGUCC trnSUGA tatC -trnLUAG -trnKUUU -trnICAU -atp9 -rps11 -rpl6 -rps14 -rpl5 -rpl14 -rpl16 -rps3 -rps19 -rpl2 -rps10 -nad7 -trnTGGU -trnAUGC -trnSGCU -trnDGUC -trnVUAC -nad3 trnWCCA -trnMCAU -atp1 -nad9 rpl10 -trnHGUG -trnLCAA -trnLUAA nad5 nad4 nad2 -rps7 -rps12 -trnEUUC trnRACG trnIGAU trnGGCC -atp6 nad6 trnNGUU cox2 cox3 -nad1 -cob trnQUUG -ccmF -ccmC -ccmB -rps2 trnFGAA -trnCGCA rps1 atp8 atp4 cox1 -sdh4 -sdh3 -trnPUGG rrn18 rrn5 trnfMCAU)

NOTE: '>'s indicate lines of organism names. Chromosomes are circular if ended with ')'s, otherwise linear if without ')'s. Genes (name) started with '-' indicate minus strand encoded genes, otherwise positive strand encoded genes.
