# Supplementary material for: The complete mitochondrial genome of Cycas debaoensis revealed unexpected static evolution in gymnosperm species
Source: PLoS One. 2021 Jul 22;16(7):e0255091. doi: 10.1371/journal.pone.0255091 (PMC8297867; doi:10.1371/journal.pone.0255091)
Supplement: S2 Table — (XLSX) [file pone.0255091.s003.xlsx]

## Sheet: Sheet1
S2 Table. Taxa list of 16 vascular plant species for DSBR protein identification.
Species	Source
Amborella trichopoda	Phytozome	Angiosperms
Arabidopsis thaliana	Phytozome	Angiosperms
Azolla filiculoides	NCBI	Fern
Cinnamomum kanehirae	NCBI	Angiosperms
Cycas debaoensis	Unpublished	Gymnosperms
Cycas panzhihuaensis	Unpublished	Gymnosperms
Ginkgo biloba	Phytozome	Gymnosperms
Gnetum montanum	NCBI	Gymnosperms
Liriodendron chinenses	NCBI	Angiosperms
Nympheaea colorata	NCBI	Angiosperms
Oryza sativa	Phytozome	Angiosperms
Picea likiangensis	NCBI	Gymnosperms
Pinus taeda	NCBI	Gymnosperms
Salvinia cucullata	NCBI	Fern
Selaginella moellendorffii	Phytozome	Lycophytes
Sequoiadendron giganteum	NCBI	Gymnosperms
