# Supplementary material for: The complete mitochondrial genome of Cycas debaoensis revealed unexpected static evolution in gymnosperm species
Source: PLoS One. 2021 Jul 22;16(7):e0255091. doi: 10.1371/journal.pone.0255091 (PMC8297867; doi:10.1371/journal.pone.0255091)
Supplement: S3 Table — (XLSX) [file pone.0255091.s004.xlsx]

## Sheet: Sheet1
S3 Table. Bpu elements observed in mitogenome of Cycas debaoensis and Cycas taitungensis
No.	% Identity		Aligned		Mismatches		Gaps		Query start		Query end		Subject start		Subject.end		e-value	e-value	Bit score	Bit score
	C. deb	C. tai	C. deb	C. tai	C. deb	C. tai	C. deb	C. tai	C. deb	C. tai	C. deb	C. tai	C. deb	C. tai	C. deb	C. tai	C. deb	C. tai	C. deb	C. tai
1	100	100	36	36	0	0	0	0	1	1	36	36	9419	1197	9384	1162	9.23e-14	9.25e-14	66.2	66.2
2	100	100	36	36	0	0	0	0	1	1	36	36	9451	1229	9416	1194	9.23e-14	9.25e-14	66.2	66.2
3	100	100	36	36	0	0	0	0	1	1	36	36	9483	1261	9448	1226	9.23e-14	9.25e-14	66.2	66.2
4	100	100	36	36	0	0	0	0	1	1	36	36	20213	1293	20178	1258	9.23e-14	9.25e-14	66.2	66.2
5	100	100	36	36	0	0	0	0	1	1	36	36	30675	1325	30710	1290	9.23e-14	9.25e-14	66.2	66.2
6	100	100	36	36	0	0	0	0	1	1	36	36	30707	1357	30742	1322	9.23e-14	9.25e-14	66.2	66.2
7	100	100	36	36	0	0	0	0	1	1	36	36	30739	1389	30774	1354	9.23e-14	9.25e-14	66.2	66.2
8	100	100	36	36	0	0	0	0	1	1	36	36	31495	1421	31530	1386	9.23e-14	9.25e-14	66.2	66.2
9	100	100	36	36	0	0	0	0	1	1	36	36	31527	1453	31562	1418	9.23e-14	9.25e-14	66.2	66.2
10	100	100	36	36	0	0	0	0	1	1	36	36	33109	1485	33144	1450	9.23e-14	9.25e-14	66.2	66.2
11	100	100	36	36	0	0	0	0	1	1	36	36	37127	1517	37162	1482	9.23e-14	9.25e-14	66.2	66.2
12	100	100	36	36	0	0	0	0	1	1	36	36	38652	1549	38617	1514	9.23e-14	9.25e-14	66.2	66.2
13	100	100	36	36	0	0	0	0	1	1	36	36	38684	1581	38649	1546	9.23e-14	9.25e-14	66.2	66.2
14	100	100	36	36	0	0	0	0	1	1	36	36	38716	2080	38681	2115	9.23e-14	9.25e-14	66.2	66.2
15	100	100	36	36	0	0	0	0	1	1	36	36	42178	2112	42213	2147	9.23e-14	9.25e-14	66.2	66.2
16	100	100	36	36	0	0	0	0	1	1	36	36	45452	2144	45487	2179	9.23e-14	9.25e-14	66.2	66.2
17	100	100	36	36	0	0	0	0	1	1	36	36	46006	2482	46041	2517	9.23e-14	9.25e-14	66.2	66.2
18	100	100	36	36	0	0	0	0	1	1	36	36	53903	2514	53868	2549	9.23e-14	9.25e-14	66.2	66.2
19	100	100	36	36	0	0	0	0	1	1	36	36	53935	5878	53900	5843	9.23e-14	9.25e-14	66.2	66.2
20	100	100	36	36	0	0	0	0	1	1	36	36	53967	5910	53932	5875	9.23e-14	9.25e-14	66.2	66.2
21	100	100	36	36	0	0	0	0	1	1	36	36	58388	5942	58423	5907	9.23e-14	9.25e-14	66.2	66.2
22	100	100	36	36	0	0	0	0	1	1	36	36	64709	5974	64744	5939	9.23e-14	9.25e-14	66.2	66.2
23	100	100	36	36	0	0	0	0	1	1	36	36	74662	8710	74627	8745	9.23e-14	9.25e-14	66.2	66.2
24	100	100	36	36	0	0	0	0	1	1	36	36	74694	8742	74659	8777	9.23e-14	9.25e-14	66.2	66.2
25	100	100	36	36	0	0	0	0	1	1	36	36	74726	8774	74691	8809	9.23e-14	9.25e-14	66.2	66.2
26	100	100	36	36	0	0	0	0	1	1	36	36	74758	8806	74723	8841	9.23e-14	9.25e-14	66.2	66.2
27	100	100	36	36	0	0	0	0	1	1	36	36	75178	8838	75143	8873	9.23e-14	9.25e-14	66.2	66.2
28	100	100	36	36	0	0	0	0	1	1	36	36	78447	8870	78412	8905	9.23e-14	9.25e-14	66.2	66.2
29	100	100	36	36	0	0	0	0	1	1	36	36	78681	8902	78646	8937	9.23e-14	9.25e-14	66.2	66.2
30	100	100	36	36	0	0	0	0	1	1	36	36	78713	8934	78678	8969	9.23e-14	9.25e-14	66.2	66.2
31	100	100	36	36	0	0	0	0	1	1	36	36	78745	8966	78710	9001	9.23e-14	9.25e-14	66.2	66.2
32	100	100	36	36	0	0	0	0	1	1	36	36	79112	8998	79147	9033	9.23e-14	9.25e-14	66.2	66.2
33	100	100	36	36	0	0	0	0	1	1	36	36	85269	9030	85234	9065	9.23e-14	9.25e-14	66.2	66.2
34	100	100	36	36	0	0	0	0	1	1	36	36	94190	9062	94225	9097	9.23e-14	9.25e-14	66.2	66.2
35	100	100	36	36	0	0	0	0	1	1	36	36	94222	9094	94257	9129	9.23e-14	9.25e-14	66.2	66.2
36	100	100	36	36	0	0	0	0	1	1	36	36	94299	9126	94334	9161	9.23e-14	9.25e-14	66.2	66.2
37	100	100	36	36	0	0	0	0	1	1	36	36	94374	9158	94409	9193	9.23e-14	9.25e-14	66.2	66.2
38	100	100	36	36	0	0	0	0	1	1	36	36	94442	9190	94477	9225	9.23e-14	9.25e-14	66.2	66.2
39	100	100	36	36	0	0	0	0	1	1	36	36	94510	14044	94545	14079	9.23e-14	9.25e-14	66.2	66.2
40	100	100	36	36	0	0	0	0	1	1	36	36	94542	14076	94577	14111	9.23e-14	9.25e-14	66.2	66.2
41	100	100	36	36	0	0	0	0	1	1	36	36	94888	19924	94923	19959	9.23e-14	9.25e-14	66.2	66.2
42	100	100	36	36	0	0	0	0	1	1	36	36	94920	19956	94955	19991	9.23e-14	9.25e-14	66.2	66.2
43	100	100	36	36	0	0	0	0	1	1	36	36	100074	19988	100039	20023	9.23e-14	9.25e-14	66.2	66.2
44	100	100	36	36	0	0	0	0	1	1	36	36	100262	20020	100297	20055	9.23e-14	9.25e-14	66.2	66.2
45	100	100	36	36	0	0	0	0	1	1	36	36	100725	20052	100760	20087	9.23e-14	9.25e-14	66.2	66.2
46	100	100	36	36	0	0	0	0	1	1	36	36	100757	20084	100792	20119	9.23e-14	9.25e-14	66.2	66.2
47	100	100	36	36	0	0	0	0	1	1	36	36	101445	28295	101410	28260	9.23e-14	9.25e-14	66.2	66.2
48	100	100	36	36	0	0	0	0	1	1	36	36	101881	29019	101846	29054	9.23e-14	9.25e-14	66.2	66.2
49	100	100	36	36	0	0	0	0	1	1	36	36	102114	29051	102079	29086	9.23e-14	9.25e-14	66.2	66.2
50	100	100	36	36	0	0	0	0	1	1	36	36	108921	32204	108886	32239	9.23e-14	9.25e-14	66.2	66.2
51	100	100	36	36	0	0	0	0	1	1	36	36	111347	32236	111382	32271	9.23e-14	9.25e-14	66.2	66.2
52	100	100	36	36	0	0	0	0	1	1	36	36	111487	32268	111522	32303	9.23e-14	9.25e-14	66.2	66.2
53	100	100	36	36	0	0	0	0	1	1	36	36	113593	32625	113558	32660	9.23e-14	9.25e-14	66.2	66.2
54	100	100	36	36	0	0	0	0	1	1	36	36	113625	32657	113590	32692	9.23e-14	9.25e-14	66.2	66.2
55	100	100	36	36	0	0	0	0	1	1	36	36	113657	37575	113622	37610	9.23e-14	9.25e-14	66.2	66.2
56	100	100	36	36	0	0	0	0	1	1	36	36	113689	37652	113654	37687	9.23e-14	9.25e-14	66.2	66.2
57	100	100	36	36	0	0	0	0	1	1	36	36	113721	37763	113686	37798	9.23e-14	9.25e-14	66.2	66.2
58	100	100	36	36	0	0	0	0	1	1	36	36	113753	37795	113718	37830	9.23e-14	9.25e-14	66.2	66.2
59	100	100	36	36	0	0	0	0	1	1	36	36	113785	37827	113750	37862	9.23e-14	9.25e-14	66.2	66.2
60	100	100	36	36	0	0	0	0	1	1	36	36	113817	37859	113782	37894	9.23e-14	9.25e-14	66.2	66.2
61	100	100	36	36	0	0	0	0	1	1	36	36	113849	41880	113814	41845	9.23e-14	9.25e-14	66.2	66.2
62	100	100	36	36	0	0	0	0	1	1	36	36	113881	41912	113846	41877	9.23e-14	9.25e-14	66.2	66.2
63	100	100	36	36	0	0	0	0	1	1	36	36	113913	41944	113878	41909	9.23e-14	9.25e-14	66.2	66.2
64	100	100	36	36	0	0	0	0	1	1	36	36	113945	45823	113910	45788	9.23e-14	9.25e-14	66.2	66.2
65	100	100	36	36	0	0	0	0	1	1	36	36	113977	45855	113942	45820	9.23e-14	9.25e-14	66.2	66.2
66	100	100	36	36	0	0	0	0	1	1	36	36	114009	49224	113974	49259	9.23e-14	9.25e-14	66.2	66.2
67	100	100	36	36	0	0	0	0	1	1	36	36	114041	49256	114006	49291	9.23e-14	9.25e-14	66.2	66.2
68	100	100	36	36	0	0	0	0	1	1	36	36	114073	49288	114038	49323	9.23e-14	9.25e-14	66.2	66.2
69	100	100	36	36	0	0	0	0	1	1	36	36	114105	49320	114070	49355	9.23e-14	9.25e-14	66.2	66.2
70	100	100	36	36	0	0	0	0	1	1	36	36	114137	49352	114102	49387	9.23e-14	9.25e-14	66.2	66.2
71	100	100	36	36	0	0	0	0	1	1	36	36	114169	49384	114134	49419	9.23e-14	9.25e-14	66.2	66.2
72	100	100	36	36	0	0	0	0	1	1	36	36	114201	49416	114166	49451	9.23e-14	9.25e-14	66.2	66.2
73	100	100	36	36	0	0	0	0	1	1	36	36	128807	60260	128772	60225	9.23e-14	9.25e-14	66.2	66.2
74	100	100	36	36	0	0	0	0	1	1	36	36	128839	60292	128804	60257	9.23e-14	9.25e-14	66.2	66.2
75	100	100	36	36	0	0	0	0	1	1	36	36	142095	66358	142130	66323	9.23e-14	9.25e-14	66.2	66.2
76	100	100	36	36	0	0	0	0	1	1	36	36	142191	66390	142226	66355	9.23e-14	9.25e-14	66.2	66.2
77	100	100	36	36	0	0	0	0	1	1	36	36	142223	66768	142258	66803	9.23e-14	9.25e-14	66.2	66.2
78	100	100	36	36	0	0	0	0	1	1	36	36	142255	66800	142290	66835	9.23e-14	9.25e-14	66.2	66.2
79	100	100	36	36	0	0	0	0	1	1	36	36	145934	66832	145899	66867	9.23e-14	9.25e-14	66.2	66.2
80	100	100	36	36	0	0	0	0	1	1	36	36	146699	66864	146734	66899	9.23e-14	9.25e-14	66.2	66.2
81	100	100	36	36	0	0	0	0	1	1	36	36	146731	66896	146766	66931	9.23e-14	9.25e-14	66.2	66.2
82	100	100	36	36	0	0	0	0	1	1	36	36	146763	66928	146798	66963	9.23e-14	9.25e-14	66.2	66.2
83	100	100	36	36	0	0	0	0	1	1	36	36	155772	66960	155737	66995	9.23e-14	9.25e-14	66.2	66.2
84	100	100	36	36	0	0	0	0	1	1	36	36	155804	66992	155769	67027	9.23e-14	9.25e-14	66.2	66.2
85	100	100	36	36	0	0	0	0	1	1	36	36	155836	67024	155801	67059	9.23e-14	9.25e-14	66.2	66.2
86	100	100	36	36	0	0	0	0	1	1	36	36	155868	67056	155833	67091	9.23e-14	9.25e-14	66.2	66.2
87	100	100	36	36	0	0	0	0	1	1	36	36	157388	67088	157423	67123	9.23e-14	9.25e-14	66.2	66.2
88	100	100	36	36	0	0	0	0	1	1	36	36	162762	67120	162797	67155	9.23e-14	9.25e-14	66.2	66.2
89	100	100	36	36	0	0	0	0	1	1	36	36	177460	67152	177425	67187	9.23e-14	9.25e-14	66.2	66.2
90	100	100	36	36	0	0	0	0	1	1	36	36	184877	91607	184842	91642	9.23e-14	9.25e-14	66.2	66.2
91	100	100	36	36	0	0	0	0	1	1	36	36	184909	91639	184874	91674	9.23e-14	9.25e-14	66.2	66.2
92	100	100	36	36	0	0	0	0	1	1	36	36	184941	91671	184906	91706	9.23e-14	9.25e-14	66.2	66.2
93	100	100	36	36	0	0	0	0	1	1	36	36	184973	92674	184938	92709	9.23e-14	9.25e-14	66.2	66.2
94	100	100	36	36	0	0	0	0	1	1	36	36	185005	92751	184970	92786	9.23e-14	9.25e-14	66.2	66.2
95	100	100	36	36	0	0	0	0	1	1	36	36	185037	94624	185002	94589	9.23e-14	9.25e-14	66.2	66.2
96	100	100	36	36	0	0	0	0	1	1	36	36	185069	94656	185034	94621	9.23e-14	9.25e-14	66.2	66.2
97	100	100	36	36	0	0	0	0	1	1	36	36	185101	94850	185066	94815	9.23e-14	9.25e-14	66.2	66.2
98	100	100	36	36	0	0	0	0	1	1	36	36	185133	94882	185098	94847	9.23e-14	9.25e-14	66.2	66.2
99	100	100	36	36	0	0	0	0	1	1	36	36	185165	94914	185130	94879	9.23e-14	9.25e-14	66.2	66.2
100	100	100	36	36	0	0	0	0	1	1	36	36	185197	99482	185162	99517	9.23e-14	9.25e-14	66.2	66.2
101	100	100	36	36	0	0	0	0	1	1	36	36	185229	99559	185194	99594	9.23e-14	9.25e-14	66.2	66.2
102	100	100	36	36	0	0	0	0	1	1	36	36	185261	105089	185226	105124	9.23e-14	9.25e-14	66.2	66.2
103	100	100	36	36	0	0	0	0	1	1	36	36	185293	105153	185258	105188	9.23e-14	9.25e-14	66.2	66.2
104	100	100	36	36	0	0	0	0	1	1	36	36	185325	105350	185290	105385	9.23e-14	9.25e-14	66.2	66.2
105	100	100	36	36	0	0	0	0	1	1	36	36	185357	105418	185322	105453	9.23e-14	9.25e-14	66.2	66.2
106	100	100	36	36	0	0	0	0	1	1	36	36	185389	105450	185354	105485	9.23e-14	9.25e-14	66.2	66.2
107	100	100	36	36	0	0	0	0	1	1	36	36	185421	105482	185386	105517	9.23e-14	9.25e-14	66.2	66.2
108	100	100	36	36	0	0	0	0	1	1	36	36	185453	105514	185418	105549	9.23e-14	9.25e-14	66.2	66.2
109	100	100	36	36	0	0	0	0	1	1	36	36	185485	113122	185450	113157	9.23e-14	9.25e-14	66.2	66.2
110	100	100	36	36	0	0	0	0	1	1	36	36	185517	129163	185482	129198	9.23e-14	9.25e-14	66.2	66.2
111	100	100	36	36	0	0	0	0	1	1	36	36	185549	129227	185514	129262	9.23e-14	9.25e-14	66.2	66.2
112	100	100	36	36	0	0	0	0	1	1	36	36	185581	129345	185546	129380	9.23e-14	9.25e-14	66.2	66.2
113	100	100	36	36	0	0	0	0	1	1	36	36	185613	129377	185578	129412	9.23e-14	9.25e-14	66.2	66.2
114	100	100	36	36	0	0	0	0	1	1	36	36	189419	129409	189384	129444	9.23e-14	9.25e-14	66.2	66.2
115	100	100	36	36	0	0	0	0	1	1	36	36	189451	130052	189416	130087	9.23e-14	9.25e-14	66.2	66.2
116	100	100	36	36	0	0	0	0	1	1	36	36	189483	130084	189448	130119	9.23e-14	9.25e-14	66.2	66.2
117	100	100	36	36	0	0	0	0	1	1	36	36	189515	130116	189480	130151	9.23e-14	9.25e-14	66.2	66.2
118	100	100	36	36	0	0	0	0	1	1	36	36	189547	135972	189512	135937	9.23e-14	9.25e-14	66.2	66.2
119	100	100	36	36	0	0	0	0	1	1	36	36	189579	136004	189544	135969	9.23e-14	9.25e-14	66.2	66.2
120	100	100	36	36	0	0	0	0	1	1	36	36	189611	136036	189576	136001	9.23e-14	9.25e-14	66.2	66.2
121	100	100	36	36	0	0	0	0	1	1	36	36	190575	136068	190610	136033	9.23e-14	9.25e-14	66.2	66.2
122	100	100	36	36	0	0	0	0	1	1	36	36	191221	136100	191186	136065	9.23e-14	9.25e-14	66.2	66.2
123	100	100	36	36	0	0	0	0	1	1	36	36	191726	136132	191691	136097	9.23e-14	9.25e-14	66.2	66.2
124	100	100	36	36	0	0	0	0	1	1	36	36	191758	140713	191723	140748	9.23e-14	9.25e-14	66.2	66.2
125	100	100	36	36	0	0	0	0	1	1	36	36	191790	151636	191755	151601	9.23e-14	9.25e-14	66.2	66.2
126	100	100	36	36	0	0	0	0	1	1	36	36	196273	151668	196308	151633	9.23e-14	9.25e-14	66.2	66.2
127	100	100	36	36	0	0	0	0	1	1	36	36	199344	151700	199379	151665	9.23e-14	9.25e-14	66.2	66.2
128	100	100	36	36	0	0	0	0	1	1	36	36	199566	151732	199531	151697	9.23e-14	9.25e-14	66.2	66.2
129	100	100	36	36	0	0	0	0	1	1	36	36	199702	151764	199667	151729	9.23e-14	9.25e-14	66.2	66.2
130	100	100	36	36	0	0	0	0	1	1	36	36	206378	151796	206413	151761	9.23e-14	9.25e-14	66.2	66.2
131	100	100	36	36	0	0	0	0	1	1	36	36	221874	151828	221909	151793	9.23e-14	9.25e-14	66.2	66.2
132	100	100	36	36	0	0	0	0	1	1	36	36	221906	151860	221941	151825	9.23e-14	9.25e-14	66.2	66.2
133	100	100	36	36	0	0	0	0	1	1	36	36	221938	151892	221973	151857	9.23e-14	9.25e-14	66.2	66.2
134	100	100	36	36	0	0	0	0	1	1	36	36	221970	158563	222005	158598	9.23e-14	9.25e-14	66.2	66.2
135	100	100	36	36	0	0	0	0	1	1	36	36	222002	158699	222037	158734	9.23e-14	9.25e-14	66.2	66.2
136	100	100	36	36	0	0	0	0	1	1	36	36	222034	158921	222069	158886	9.23e-14	9.25e-14	66.2	66.2
137	100	100	36	36	0	0	0	0	1	1	36	36	222066	161995	222101	161960	9.23e-14	9.25e-14	66.2	66.2
138	100	100	36	36	0	0	0	0	1	1	36	36	222098	166485	222133	166520	9.23e-14	9.25e-14	66.2	66.2
139	100	100	36	36	0	0	0	0	1	1	36	36	222130	166517	222165	166552	9.23e-14	9.25e-14	66.2	66.2
140	100	100	36	36	0	0	0	0	1	1	36	36	222162	166549	222197	166584	9.23e-14	9.25e-14	66.2	66.2
141	100	100	36	36	0	0	0	0	1	1	36	36	222194	167248	222229	167213	9.23e-14	9.25e-14	66.2	66.2
142	100	100	36	36	0	0	0	0	1	1	36	36	222226	167961	222261	167996	9.23e-14	9.25e-14	66.2	66.2
143	100	100	36	36	0	0	0	0	1	1	36	36	222258	167993	222293	168028	9.23e-14	9.25e-14	66.2	66.2
144	100	100	36	36	0	0	0	0	1	1	36	36	222290	171807	222325	171842	9.23e-14	9.25e-14	66.2	66.2
145	100	100	36	36	0	0	0	0	1	1	36	36	222322	171839	222357	171874	9.23e-14	9.25e-14	66.2	66.2
146	100	100	36	36	0	0	0	0	1	1	36	36	228234	171871	228199	171906	9.23e-14	9.25e-14	66.2	66.2
147	100	100	36	36	0	0	0	0	1	1	36	36	228908	171903	228873	171938	9.23e-14	9.25e-14	66.2	66.2
148	100	100	36	36	0	0	0	0	1	1	36	36	229054	171935	229019	171970	9.23e-14	9.25e-14	66.2	66.2
149	100	100	36	36	0	0	0	0	1	1	36	36	229118	171967	229083	172002	9.23e-14	9.25e-14	66.2	66.2
150	100	100	36	36	0	0	0	0	1	1	36	36	251704	171999	251669	172034	9.23e-14	9.25e-14	66.2	66.2
151	100	100	36	36	0	0	0	0	1	1	36	36	251736	172031	251701	172066	9.23e-14	9.25e-14	66.2	66.2
152	100	100	36	36	0	0	0	0	1	1	36	36	251768	172063	251733	172098	9.23e-14	9.25e-14	66.2	66.2
153	100	100	36	36	0	0	0	0	1	1	36	36	251800	172095	251765	172130	9.23e-14	9.25e-14	66.2	66.2
154	100	100	36	36	0	0	0	0	1	1	36	36	251868	172127	251833	172162	9.23e-14	9.25e-14	66.2	66.2
155	100	100	36	36	0	0	0	0	1	1	36	36	252065	172159	252030	172194	9.23e-14	9.25e-14	66.2	66.2
156	100	100	36	36	0	0	0	0	1	1	36	36	252129	172191	252094	172226	9.23e-14	9.25e-14	66.2	66.2
157	100	100	36	36	0	0	0	0	1	1	36	36	257670	172223	257635	172258	9.23e-14	9.25e-14	66.2	66.2
158	100	100	36	36	0	0	0	0	1	1	36	36	257747	172255	257712	172290	9.23e-14	9.25e-14	66.2	66.2
159	100	100	36	36	0	0	0	0	1	1	36	36	262329	172287	262364	172322	9.23e-14	9.25e-14	66.2	66.2
160	100	100	36	36	0	0	0	0	1	1	36	36	262361	172319	262396	172354	9.23e-14	9.25e-14	66.2	66.2
161	100	100	36	36	0	0	0	0	1	1	36	36	262393	172351	262428	172386	9.23e-14	9.25e-14	66.2	66.2
162	100	100	36	36	0	0	0	0	1	1	36	36	262587	172383	262622	172418	9.23e-14	9.25e-14	66.2	66.2
163	100	100	36	36	0	0	0	0	1	1	36	36	262619	172415	262654	172450	9.23e-14	9.25e-14	66.2	66.2
164	100	100	36	36	0	0	0	0	1	1	36	36	264492	172447	264457	172482	9.23e-14	9.25e-14	66.2	66.2
165	100	100	36	36	0	0	0	0	1	1	36	36	264569	172479	264534	172514	9.23e-14	9.25e-14	66.2	66.2
166	100	100	36	36	0	0	0	0	1	1	36	36	265572	172511	265537	172546	9.23e-14	9.25e-14	66.2	66.2
167	100	100	36	36	0	0	0	0	1	1	36	36	265604	179933	265569	179968	9.23e-14	9.25e-14	66.2	66.2
168	100	100	36	36	0	0	0	0	1	1	36	36	265636	179965	265601	180000	9.23e-14	9.25e-14	66.2	66.2
169	100	100	36	36	0	0	0	0	1	1	36	36	290094	180040	290059	180075	9.23e-14	9.25e-14	66.2	66.2
170	100	100	36	36	0	0	0	0	1	1	36	36	290126	180329	290091	180364	9.23e-14	9.25e-14	66.2	66.2
171	100	100	36	36	0	0	0	0	1	1	36	36	290158	194643	290123	194608	9.23e-14	9.25e-14	66.2	66.2
172	100	100	36	36	0	0	0	0	1	1	36	36	290190	200016	290155	199981	9.23e-14	9.25e-14	66.2	66.2
173	100	100	36	36	0	0	0	0	1	1	36	36	290222	201548	290187	201583	9.23e-14	9.25e-14	66.2	66.2
174	100	100	36	36	0	0	0	0	1	1	36	36	290254	201580	290219	201615	9.23e-14	9.25e-14	66.2	66.2
175	100	100	36	36	0	0	0	0	1	1	36	36	290286	201612	290251	201647	9.23e-14	9.25e-14	66.2	66.2
176	100	100	36	36	0	0	0	0	1	1	36	36	290318	210623	290283	210588	9.23e-14	9.25e-14	66.2	66.2
177	100	100	36	36	0	0	0	0	1	1	36	36	290696	210655	290731	210620	9.23e-14	9.25e-14	66.2	66.2
178	100	100	36	36	0	0	0	0	1	1	36	36	296770	210687	296805	210652	9.23e-14	9.25e-14	66.2	66.2
179	100	100	36	36	0	0	0	0	1	1	36	36	296802	211452	296837	211487	9.23e-14	9.25e-14	66.2	66.2
180	100	100	36	36	0	0	0	0	1	1	36	36	307608	215140	307573	215105	9.23e-14	9.25e-14	66.2	66.2
181	100	100	36	36	0	0	0	0	1	1	36	36	307640	215172	307605	215137	9.23e-14	9.25e-14	66.2	66.2
182	100	100	36	36	0	0	0	0	1	1	36	36	307672	215204	307637	215169	9.23e-14	9.25e-14	66.2	66.2
183	100	100	36	36	0	0	0	0	1	1	36	36	311040	215236	311075	215201	9.23e-14	9.25e-14	66.2	66.2
184	100	100	36	36	0	0	0	0	1	1	36	36	311072	215268	311107	215233	9.23e-14	9.25e-14	66.2	66.2
185	100	100	36	36	0	0	0	0	1	1	36	36	314951	215300	314986	215265	9.23e-14	9.25e-14	66.2	66.2
186	100	100	36	36	0	0	0	0	1	1	36	36	314983	215332	315018	215297	9.23e-14	9.25e-14	66.2	66.2
187	100	100	36	36	0	0	0	0	1	1	36	36	315015	215364	315050	215329	9.23e-14	9.25e-14	66.2	66.2
188	100	100	36	36	0	0	0	0	1	1	36	36	319093	215396	319058	215361	9.23e-14	9.25e-14	66.2	66.2
189	100	100	36	36	0	0	0	0	1	1	36	36	319125	215428	319090	215393	9.23e-14	9.25e-14	66.2	66.2
190	100	100	36	36	0	0	0	0	1	1	36	36	319157	215460	319122	215425	9.23e-14	9.25e-14	66.2	66.2
191	100	100	36	36	0	0	0	0	1	1	36	36	319268	215492	319233	215457	9.23e-14	9.25e-14	66.2	66.2
192	100	100	36	36	0	0	0	0	1	1	36	36	319345	215524	319310	215489	9.23e-14	9.25e-14	66.2	66.2
193	100	100	36	36	0	0	0	0	1	1	36	36	324259	215556	324224	215521	9.23e-14	9.25e-14	66.2	66.2
194	100	100	36	36	0	0	0	0	1	1	36	36	324291	215588	324256	215553	9.23e-14	9.25e-14	66.2	66.2
195	100	100	36	36	0	0	0	0	1	1	36	36	324648	215620	324613	215585	9.23e-14	9.25e-14	66.2	66.2
196	100	100	36	36	0	0	0	0	1	1	36	36	324680	215652	324645	215617	9.23e-14	9.25e-14	66.2	66.2
197	100	100	36	36	0	0	0	0	1	1	36	36	324712	215684	324677	215649	9.23e-14	9.25e-14	66.2	66.2
198	100	100	36	36	0	0	0	0	1	1	36	36	327883	228911	327848	228946	9.23e-14	9.25e-14	66.2	66.2
199	100	100	36	36	0	0	0	0	1	1	36	36	327915	228943	327880	228978	9.23e-14	9.25e-14	66.2	66.2
200	100	100	36	36	0	0	0	0	1	1	36	36	328639	243523	328674	243558	9.23e-14	9.25e-14	66.2	66.2
201	100	100	36	36	0	0	0	0	1	1	36	36	336839	245629	336804	245594	9.23e-14	9.25e-14	66.2	66.2
202	100	100	36	36	0	0	0	0	1	1	36	36	336871	245769	336836	245734	9.23e-14	9.25e-14	66.2	66.2
203	100	100	36	36	0	0	0	0	1	1	36	36	336903	248195	336868	248230	9.23e-14	9.25e-14	66.2	66.2
204	100	100	36	36	0	0	0	0	1	1	36	36	337030	254986	336995	255021	9.23e-14	9.25e-14	66.2	66.2
205	100	100	36	36	0	0	0	0	1	1	36	36	337062	255219	337027	255254	9.23e-14	9.25e-14	66.2	66.2
206	100	100	36	36	0	0	0	0	1	1	36	36	337094	255655	337059	255690	9.23e-14	9.25e-14	66.2	66.2
207	100	100	36	36	0	0	0	0	1	1	36	36	342938	256335	342903	256300	9.23e-14	9.25e-14	66.2	66.2
208	100	100	36	36	0	0	0	0	1	1	36	36	342970	256367	342935	256332	9.23e-14	9.25e-14	66.2	66.2
209	100	100	36	36	0	0	0	0	1	1	36	36	347839	256830	347804	256795	9.23e-14	9.25e-14	66.2	66.2
210	100	100	36	36	0	0	0	0	1	1	36	36	347871	257018	347836	257053	9.23e-14	9.25e-14	66.2	66.2
211	100	100	36	36	0	0	0	0	1	1	36	36	347903	262193	347868	262158	9.23e-14	9.25e-14	66.2	66.2
212	100	100	36	36	0	0	0	0	1	1	36	36	347935	262225	347900	262190	9.23e-14	9.25e-14	66.2	66.2
213	100	100	36	36	0	0	0	0	1	1	36	36	347967	262571	347932	262536	9.23e-14	9.25e-14	66.2	66.2
214	100	100	36	36	0	0	0	0	1	1	36	36	347999	262603	347964	262568	9.23e-14	9.25e-14	66.2	66.2
215	100	100	36	36	0	0	0	0	1	1	36	36	350745	262635	350780	262600	9.23e-14	9.25e-14	66.2	66.2
216	100	100	36	36	0	0	0	0	1	1	36	36	350777	262703	350812	262668	9.23e-14	9.25e-14	66.2	66.2
217	100	100	36	36	0	0	0	0	1	1	36	36	354141	262771	354106	262736	9.23e-14	9.25e-14	66.2	66.2
218	100	100	36	36	0	0	0	0	1	1	36	36	354173	262846	354138	262811	9.23e-14	9.25e-14	66.2	66.2
219	100	100	36	36	0	0	0	0	1	1	36	36	354511	262878	354476	262843	9.23e-14	9.25e-14	66.2	66.2
220	100	100	36	36	0	0	0	0	1	1	36	36	354543	262955	354508	262920	9.23e-14	9.25e-14	66.2	66.2
221	100	100	36	36	0	0	0	0	1	1	36	36	354575	262987	354540	262952	9.23e-14	9.25e-14	66.2	66.2
222	100	100	36	36	0	0	0	0	1	1	36	36	355074	271908	355109	271943	9.23e-14	9.25e-14	66.2	66.2
223	100	100	36	36	0	0	0	0	1	1	36	36	355416	278065	355451	278030	9.23e-14	9.25e-14	66.2	66.2
224	100	100	36	36	0	0	0	0	1	1	36	36	355480	278097	355515	278062	9.23e-14	9.25e-14	66.2	66.2
225	100	100	36	36	0	0	0	0	1	1	36	36	355512	278464	355547	278499	9.23e-14	9.25e-14	66.2	66.2
226	100	100	36	36	0	0	0	0	1	1	36	36	355544	278496	355579	278531	9.23e-14	9.25e-14	66.2	66.2
227	100	100	36	36	0	0	0	0	1	1	36	36	356848	278528	356813	278563	9.23e-14	9.25e-14	66.2	66.2
228	100	100	36	36	0	0	0	0	1	1	36	36	356880	278560	356845	278595	9.23e-14	9.25e-14	66.2	66.2
229	100	100	36	36	0	0	0	0	1	1	36	36	357409	278592	357374	278627	9.23e-14	9.25e-14	66.2	66.2
230	100	100	36	36	0	0	0	0	1	1	36	36	357565	278826	357530	278861	9.23e-14	9.25e-14	66.2	66.2
231	100	100	36	36	0	0	0	0	1	1	36	36	357985	282087	357950	282122	9.23e-14	9.25e-14	66.2	66.2
232	100	100	36	36	0	0	0	0	1	1	36	36	367206	282507	367171	282542	9.23e-14	9.25e-14	66.2	66.2
233	100	100	36	36	0	0	0	0	1	1	36	36	367238	282539	367203	282574	9.23e-14	9.25e-14	66.2	66.2
234	100	100	36	36	0	0	0	0	1	1	36	36	367270	282571	367235	282606	9.23e-14	9.25e-14	66.2	66.2
235	100	100	36	36	0	0	0	0	1	1	36	36	367302	282603	367267	282638	9.23e-14	9.25e-14	66.2	66.2
236	100	100	36	36	0	0	0	0	1	1	36	36	367979	282635	367944	282670	9.23e-14	9.25e-14	66.2	66.2
237	100	100	36	36	0	0	0	0	1	1	36	36	372302	282667	372337	282702	9.23e-14	9.25e-14	66.2	66.2
238	100	100	36	36	0	0	0	0	1	1	36	36	377610	282699	377575	282734	9.23e-14	9.25e-14	66.2	66.2
239	100	100	36	36	0	0	0	0	1	1	36	36	377642	282731	377607	282766	9.23e-14	9.25e-14	66.2	66.2
240	100	100	36	36	0	0	0	0	1	1	36	36	377674	282763	377639	282798	9.23e-14	9.25e-14	66.2	66.2
241	100	100	36	36	0	0	0	0	1	1	36	36	391031	282795	390996	282830	9.23e-14	9.25e-14	66.2	66.2
242	100	100	36	36	0	0	0	0	1	1	36	36	391063	282827	391028	282862	9.23e-14	9.25e-14	66.2	66.2
243	100	100	36	36	0	0	0	0	1	1	36	36	391095	282859	391060	282894	9.23e-14	9.25e-14	66.2	66.2
244	100	100	36	36	0	0	0	0	1	1	36	36	395869	292830	395834	292795	9.23e-14	9.25e-14	66.2	66.2
245	100	100	36	36	0	0	0	0	1	1	36	36	395901	292862	395866	292827	9.23e-14	9.25e-14	66.2	66.2
246	100	100	36	36	0	0	0	0	1	1	36	36	395933	299182	395898	299147	9.23e-14	9.25e-14	66.2	66.2
247	100	100	36	36	0	0	0	0	1	1	36	36	404183	303590	404218	303625	9.23e-14	9.25e-14	66.2	66.2
248	100	100	36	36	0	0	0	0	1	1	36	36	404215	303622	404250	303657	9.23e-14	9.25e-14	66.2	66.2
249	100	100	36	36	0	0	0	0	1	1	36	36	404247	303654	404282	303689	9.23e-14	9.25e-14	66.2	66.2
250	100	100	36	36	0	0	0	0	1	1	36	36	404279	311548	404314	311513	9.23e-14	9.25e-14	66.2	66.2
251	100	100	36	36	0	0	0	0	1	1	36	36	413195	311580	413160	311545	9.23e-14	9.25e-14	66.2	66.2
252	100	100	35	36	0	0	0	0	2	1	36	36	38501	312104	38535	312069	3.22e-13	9.25e-14	64.4	66.2
253	100	100	35	36	0	0	0	0	1	1	35	36	55578	315378	55612	315343	3.22e-13	9.25e-14	64.4	66.2
254	100	100	35	36	0	0	0	0	2	1	36	36	88491	318848	88457	318883	3.22e-13	9.25e-14	64.4	66.2
255	100	100	35	36	0	0	0	0	2	1	36	36	93349	318904	93315	318939	3.22e-13	9.25e-14	64.4	66.2
256	100	100	35	36	0	0	0	0	2	1	36	36	119553	318936	119519	318971	3.22e-13	9.25e-14	64.4	66.2
257	100	100	35	36	0	0	0	0	2	1	36	36	173582	320461	173616	320426	3.22e-13	9.25e-14	64.4	66.2
258	100	100	35	36	0	0	0	0	1	1	35	36	228876	320493	228842	320458	3.22e-13	9.25e-14	64.4	66.2
259	100	100	35	36	0	0	0	0	2	1	36	36	272091	320525	272057	320490	3.22e-13	9.25e-14	64.4	66.2
260	100	100	35	36	0	0	0	0	2	1	36	36	276007	320557	276041	320522	3.22e-13	9.25e-14	64.4	66.2
261	100	100	35	36	0	0	0	0	2	1	36	36	281241	320589	281207	320554	3.22e-13	9.25e-14	64.4	66.2
262	100	100	35	36	0	0	0	0	2	1	36	36	305436	324615	305470	324580	3.22e-13	9.25e-14	64.4	66.2
263	100	100	35	36	0	0	0	0	2	1	36	36	352700	326197	352666	326162	3.22e-13	9.25e-14	64.4	66.2
264	100	100	35	36	0	0	0	0	1	1	35	36	372951	326229	372985	326194	3.22e-13	9.25e-14	64.4	66.2
265	100	100	35	36	0	0	0	0	1	1	35	36	382630	326976	382664	326941	3.22e-13	9.25e-14	64.4	66.2
266	100	100	34	36	0	0	0	0	1	1	34	36	19077	327008	19110	326973	1.12e-12	9.25e-14	62.6	66.2
267	100	100	34	36	0	0	0	0	3	1	36	36	80185	327040	80218	327005	1.12e-12	9.25e-14	62.6	66.2
268	100	100	34	36	0	0	0	0	3	1	36	36	82015	337514	82048	337549	1.12e-12	9.25e-14	62.6	66.2
269	100	100	34	36	0	0	0	0	3	1	36	36	159299	338654	159266	338619	1.12e-12	9.25e-14	62.6	66.2
270	100	100	34	36	0	0	0	0	3	1	36	36	296254	348263	296221	348298	1.12e-12	9.25e-14	62.6	66.2
271	100	100	34	36	0	0	0	0	3	1	36	36	348029	348295	347996	348330	1.12e-12	9.25e-14	62.6	66.2
272	97.222	100	36	36	1	0	0	0	1	1	36	36	7924	348327	7889	348362	3.92e-12	9.25e-14	60.8	66.2
273	97.222	100	36	36	1	0	0	0	1	1	36	36	31201	348359	31166	348394	3.92e-12	9.25e-14	60.8	66.2
274	97.222	100	36	36	1	0	0	0	1	1	36	36	45974	358282	46009	358317	3.92e-12	9.25e-14	60.8	66.2
275	97.222	100	36	36	1	0	0	0	1	1	36	36	78176	367235	78211	367200	3.92e-12	9.25e-14	60.8	66.2
276	97.222	100	36	36	1	0	0	0	1	1	36	36	78208	367267	78243	367232	3.92e-12	9.25e-14	60.8	66.2
277	97.222	100	36	36	1	0	0	0	1	1	36	36	78479	367299	78444	367264	3.92e-12	9.25e-14	60.8	66.2
278	97.222	100	36	36	1	0	0	0	1	1	36	36	80636	367331	80671	367296	3.92e-12	9.25e-14	60.8	66.2
279	97.222	100	36	36	1	0	0	0	1	1	36	36	83430	375613	83395	375648	3.92e-12	9.25e-14	60.8	66.2
280	97.222	100	36	36	1	0	0	0	1	1	36	36	86755	375645	86790	375680	3.92e-12	9.25e-14	60.8	66.2
281	97.222	100	36	36	1	0	0	0	1	1	36	36	86897	375677	86862	375712	3.92e-12	9.25e-14	60.8	66.2
282	97.222	100	36	36	1	0	0	0	1	1	36	36	89858	380451	89823	380486	3.92e-12	9.25e-14	60.8	66.2
283	97.222	100	36	36	1	0	0	0	1	1	36	36	94267	380483	94302	380518	3.92e-12	9.25e-14	60.8	66.2
284	97.222	100	36	36	1	0	0	0	1	1	36	36	100230	380515	100265	380550	3.92e-12	9.25e-14	60.8	66.2
285	97.222	100	36	36	1	0	0	0	1	1	36	36	142127	380547	142162	380582	3.92e-12	9.25e-14	60.8	66.2
286	97.222	100	36	36	1	0	0	0	1	1	36	36	154075	380579	154110	380614	3.92e-12	9.25e-14	60.8	66.2
287	97.222	100	36	36	1	0	0	0	1	1	36	36	155310	388773	155345	388738	3.92e-12	9.25e-14	60.8	66.2
288	97.222	100	36	36	1	0	0	0	1	1	36	36	157032	388805	156997	388770	3.92e-12	9.25e-14	60.8	66.2
289	100	100	33	36	0	0	0	0	1	1	33	36	177064	388837	177032	388802	3.92e-12	9.25e-14	60.8	66.2
290	97.222	100	36	36	1	0	0	0	1	1	36	36	177353	388991	177318	388956	3.92e-12	9.25e-14	60.8	66.2
291	100	100	33	36	0	0	0	0	1	1	33	36	177428	389068	177396	389033	3.92e-12	9.25e-14	60.8	66.2
292	97.222	100	36	36	1	0	0	0	1	1	36	36	177492	393946	177457	393981	3.92e-12	9.25e-14	60.8	66.2
293	97.222	100	36	36	1	0	0	0	1	1	36	36	190324	393978	190359	394013	3.92e-12	9.25e-14	60.8	66.2
294	97.222	100	36	36	1	0	0	0	1	1	36	36	191253	394010	191218	394045	3.92e-12	9.25e-14	60.8	66.2
295	97.222	100	36	36	1	0	0	0	1	1	36	36	194412	398673	194377	398638	3.92e-12	9.25e-14	60.8	66.2
296	97.222	100	36	36	1	0	0	0	1	1	36	36	194750	398705	194715	398670	3.92e-12	9.25e-14	60.8	66.2
297	97.222	100	36	36	1	0	0	0	1	1	36	36	213909	399270	213874	399235	3.92e-12	9.25e-14	60.8	66.2
298	100	100	33	36	0	0	0	0	1	1	33	36	217306	399302	217274	399267	3.92e-12	9.25e-14	60.8	66.2
299	97.222	100	36	36	1	0	0	0	1	1	36	36	228202	399334	228167	399299	3.92e-12	9.25e-14	60.8	66.2
300	97.222	100	36	36	1	0	0	0	1	1	36	36	228940	403661	228905	403696	3.92e-12	9.25e-14	60.8	66.2
301	97.222	100	36	36	1	0	0	0	1	1	36	36	229086	404338	229051	404373	3.92e-12	9.25e-14	60.8	66.2
302	97.222	100	36	36	1	0	0	0	1	1	36	36	229150	404370	229115	404405	3.92e-12	9.25e-14	60.8	66.2
303	97.222	100	36	36	1	0	0	0	1	1	36	36	239936	404402	239901	404437	3.92e-12	9.25e-14	60.8	66.2
304	97.222	100	36	36	1	0	0	0	1	1	36	36	241084	404434	241119	404469	3.92e-12	9.25e-14	60.8	66.2
305	97.222	100	36	36	1	0	0	0	1	1	36	36	245110	413659	245075	413694	3.92e-12	9.25e-14	60.8	66.2
306	97.222	100	36	36	1	0	0	0	1	1	36	36	252097	414079	252062	414114	3.92e-12	9.25e-14	60.8	66.2
307	97.222	100	36	36	1	0	0	0	1	1	36	36	252161	414235	252126	414270	3.92e-12	9.25e-14	60.8	66.2
308	97.222	100	36	36	1	0	0	0	1	1	36	36	257702	414764	257667	414799	3.92e-12	9.25e-14	60.8	66.2
309	97.222	100	36	36	1	0	0	0	1	1	36	36	264524	414796	264489	414831	3.92e-12	9.25e-14	60.8	66.2
310	97.222	100	36	35	1	0	0	0	1	2	36	36	266103	3955	266068	3989	3.92e-12	3.23e-13	60.8	64.4
311	97.222	100	36	35	1	0	0	0	1	2	36	36	275762	51598	275797	51564	3.92e-12	3.23e-13	60.8	64.4
312	97.222	100	36	35	1	0	0	0	1	2	36	36	319300	75990	319265	76024	3.92e-12	3.23e-13	60.8	64.4
313	97.222	100	36	35	1	0	0	0	1	2	36	36	319377	81232	319342	81198	3.92e-12	3.23e-13	60.8	64.4
314	97.222	100	36	35	1	0	0	0	1	2	36	36	324744	85159	324709	85193	3.92e-12	3.23e-13	60.8	64.4
315	97.222	100	36	35	1	0	0	0	1	2	36	36	328376	183819	328411	183785	3.92e-12	3.23e-13	60.8	64.4
316	97.222	100	36	35	1	0	0	0	1	2	36	36	336935	238193	336900	238227	3.92e-12	3.23e-13	60.8	64.4
317	97.222	100	36	35	1	0	0	0	1	2	36	36	342346	263828	342311	263862	3.92e-12	3.23e-13	60.8	64.4
318	97.222	100	36	35	1	0	0	0	1	2	36	36	355448	268686	355483	268720	3.92e-12	3.23e-13	60.8	64.4
319	97.222	100	36	35	1	0	0	0	1	1	36	35	382598	301979	382633	301945	3.92e-12	3.23e-13	60.8	64.4
320	97.222	100	36	35	1	0	0	0	1	2	36	36	382778	319087	382813	319053	3.92e-12	3.23e-13	60.8	64.4
321	97.222	100	36	35	1	0	0	0	1	2	36	36	389727	323128	389692	323094	3.92e-12	3.23e-13	60.8	64.4
322	97.222	100	36	35	1	0	0	0	1	2	36	36	413227	373880	413192	373846	3.92e-12	3.23e-13	60.8	64.4
323	97.143	100	35	34	1	0	0	0	2	3	36	36	20848	8680	20814	8713	1.37e-11	1.13e-12	59	62.6
324	100	100	32	34	0	0	0	0	5	3	36	36	53532	60808	53563	60841	1.37e-11	1.13e-12	59	62.6
325	97.143	100	35	34	1	0	0	0	2	3	36	36	55334	198105	55300	198138	1.37e-11	1.13e-12	59	62.6
326	97.143	100	35	34	1	0	0	0	2	3	36	36	67967	275162	68001	275129	1.37e-11	1.13e-12	59	62.6
327	97.143	100	35	34	1	0	0	0	2	3	36	36	79081	276992	79115	276959	1.37e-11	1.13e-12	59	62.6
328	97.143	97.222	35	36	1	1	0	0	2	1	36	36	85300	14668	85266	14703	1.37e-11	3.93e-12	59	60.8
329	97.143	97.222	35	36	1	1	0	0	2	1	36	36	101476	28558	101442	28523	1.37e-11	3.93e-12	59	60.8
330	97.143	97.222	35	36	1	1	0	0	2	1	36	36	101912	32172	101878	32207	1.37e-11	3.93e-12	59	60.8
331	97.143	97.222	35	36	1	1	0	0	2	1	36	36	128870	37543	128836	37578	1.37e-11	3.93e-12	59	60.8
332	97.143	97.222	35	36	1	1	0	0	2	1	36	36	133691	37620	133657	37655	1.37e-11	3.93e-12	59	60.8
333	97.143	100	35	33	1	0	0	0	2	1	36	33	142646	60228	142612	60196	1.37e-11	3.93e-12	59	60.8
334	97.143	97.222	35	36	1	1	0	0	2	1	36	36	150275	81481	150309	81446	1.37e-11	3.93e-12	59	60.8
335	97.143	97.222	35	36	1	1	0	0	2	1	36	36	165909	91140	165875	91175	1.37e-11	3.93e-12	59	60.8
336	97.143	97.222	35	36	1	1	0	0	2	1	36	36	184214	92719	184180	92754	1.37e-11	3.93e-12	59	60.8
337	97.143	97.222	35	36	1	1	0	0	2	1	36	36	218741	99527	218775	99562	1.37e-11	3.93e-12	59	60.8
338	97.143	97.222	35	36	1	1	0	0	2	1	36	36	287425	105057	287459	105092	1.37e-11	3.93e-12	59	60.8
339	97.143	97.222	35	36	1	1	0	0	2	1	36	36	290349	105121	290315	105156	1.37e-11	3.93e-12	59	60.8
340	97.143	97.222	35	36	1	1	0	0	2	1	36	36	296739	117165	296773	117130	1.37e-11	3.93e-12	59	60.8
341	97.143	97.222	35	36	1	1	0	0	2	1	36	36	308043	118313	308009	118348	1.37e-11	3.93e-12	59	60.8
342	100	97.222	32	36	0	1	0	0	5	1	36	36	320298	122531	320267	122566	1.37e-11	3.93e-12	59	60.8
343	97.143	97.222	35	36	1	1	0	0	2	1	36	36	357440	129131	357406	129166	1.37e-11	3.93e-12	59	60.8
344	97.143	97.222	35	36	1	1	0	0	1	1	35	36	399304	129195	399338	129230	1.37e-11	3.93e-12	59	60.8
345	94.444	97.222	36	36	2	1	0	0	1	1	36	36	9387	144131	9352	144166	4.78e-11	3.93e-12	57.2	60.8
346	97.222	97.222	36	36	0	1	1	0	2	1	36	36	14391	163518	14356	163553	4.78e-11	3.93e-12	57.2	60.8
347	97.059	97.222	34	36	1	1	0	0	3	1	36	36	37097	163856	37130	163891	4.78e-11	3.93e-12	57.2	60.8
348	97.059	97.222	34	36	1	1	0	0	3	1	36	36	89696	179901	89729	179936	4.78e-11	3.93e-12	57.2	60.8
349	97.059	97.222	34	36	1	1	0	0	3	1	36	36	121080	200372	121047	200407	4.78e-11	3.93e-12	57.2	60.8
350	97.059	97.222	34	36	1	1	0	0	3	1	36	36	133984	203309	134017	203274	4.78e-11	3.93e-12	57.2	60.8
351	94.444	97.222	36	36	2	1	0	0	1	1	36	36	139532	256862	139567	256827	4.78e-11	3.93e-12	57.2	60.8
352	97.222	97.222	36	36	0	1	1	0	1	1	36	36	167007	262910	167041	262875	4.78e-11	3.93e-12	57.2	60.8
353	100	97.222	31	36	0	1	0	0	1	1	31	36	190759	267319	190789	267354	4.78e-11	3.93e-12	57.2	60.8
354	94.444	97.222	36	36	2	1	0	0	1	1	36	36	199312	270280	199347	270315	4.78e-11	3.93e-12	57.2	60.8
355	97.059	97.222	34	36	1	1	0	0	3	1	36	36	208503	270422	208470	270387	4.78e-11	3.93e-12	57.2	60.8
356	94.444	97.222	36	36	2	1	0	0	1	1	36	36	228170	273747	228135	273782	4.78e-11	3.93e-12	57.2	60.8
357	97.059	97.222	34	36	1	1	0	0	3	1	36	36	241142	276541	241175	276506	4.78e-11	3.93e-12	57.2	60.8
358	97.059	97.222	34	36	1	1	0	0	3	1	36	36	244546	278794	244513	278829	4.78e-11	3.93e-12	57.2	60.8
359	100	97.222	31	36	0	1	0	0	6	1	36	36	279560	279060	279530	279025	4.78e-11	3.93e-12	57.2	60.8
360	97.059	97.222	34	36	1	1	0	0	3	1	36	36	283248	279092	283281	279057	4.78e-11	3.93e-12	57.2	60.8
361	97.222	97.222	36	36	0	1	1	0	1	1	36	36	290728	279495	290762	279530	4.78e-11	3.93e-12	57.2	60.8
362	97.222	97.222	36	36	0	1	1	0	2	1	36	36	299688	349822	299653	349857	4.78e-11	3.93e-12	57.2	60.8
363	97.222	97.222	36	36	0	1	1	0	1	1	36	36	319061	358250	319027	358285	4.78e-11	3.93e-12	57.2	60.8
364	97.222	97.222	36	36	0	1	1	0	1	1	36	36	355106	372234	355140	372199	4.78e-11	3.93e-12	57.2	60.8
365	97.222	97.222	36	36	0	1	1	0	1	1	36	36	355137	381892	355171	381927	4.78e-11	3.93e-12	57.2	60.8
366	97.222	97.222	36	36	0	1	1	0	1	1	36	36	355168	389023	355202	388988	4.78e-11	3.93e-12	57.2	60.8
367	97.222	97.222	36	36	0	1	1	0	1	1	36	36	355199	389100	355233	389065	4.78e-11	3.93e-12	57.2	60.8
368	97.222	100	36	32	0	0	1	0	1	5	36	36	355230	36622	355264	36653	4.78e-11	1.37e-11	57.2	59
369	97.222	97.143	36	35	0	1	1	0	1	2	36	36	355261	48853	355295	48887	4.78e-11	1.37e-11	57.2	59
370	97.222	97.143	36	35	0	1	1	0	1	2	36	36	355323	60323	355357	60289	4.78e-11	1.37e-11	57.2	59
371	97.222	97.143	36	35	0	1	1	0	1	2	36	36	355354	66737	355388	66771	4.78e-11	1.37e-11	57.2	59
372	97.222	97.143	36	35	0	1	1	0	1	2	36	36	355385	69821	355419	69787	4.78e-11	1.37e-11	57.2	59
373	94.444	97.143	36	35	2	1	0	0	1	2	36	36	382810	139267	382845	139233	4.78e-11	1.37e-11	57.2	59
374	97.059	97.143	34	35	1	1	0	0	3	2	36	36	412320	173174	412353	173208	4.78e-11	1.37e-11	57.2	59
375	94.286	97.143	35	35	2	1	0	0	2	2	36	36	18898	191496	18864	191530	1.67e-10	1.37e-11	55.4	59
376	94.286	97.143	35	35	2	1	0	0	2	2	36	36	21649	207110	21615	207076	1.67e-10	1.37e-11	55.4	59
377	96.97	97.143	33	35	1	1	0	0	4	2	36	36	26582	214749	26614	214783	1.67e-10	1.37e-11	55.4	59
378	100	97.143	30	35	0	1	0	0	2	2	31	36	34589	224090	34618	224124	1.67e-10	1.37e-11	55.4	59
379	94.286	97.143	35	35	2	1	0	0	2	2	36	36	42542	228880	42508	228914	1.67e-10	1.37e-11	55.4	59
380	100	97.143	30	35	0	1	0	0	7	2	36	36	65183	255188	65154	255222	1.67e-10	1.37e-11	55.4	59
381	100	97.143	30	35	0	1	0	0	7	2	36	36	65282	255624	65253	255658	1.67e-10	1.37e-11	55.4	59
382	94.286	97.143	35	35	2	1	0	0	2	2	36	36	69278	271877	69312	271911	1.67e-10	1.37e-11	55.4	59
383	100	97.143	30	35	0	1	0	0	7	2	36	36	77766	278128	77737	278094	1.67e-10	1.37e-11	55.4	59
384	100	97.143	30	35	0	1	0	0	7	2	36	36	101591	289565	101562	289531	1.67e-10	1.37e-11	55.4	59
385	94.286	97.143	35	35	2	1	0	0	2	2	36	36	111012	302223	110978	302257	1.67e-10	1.37e-11	55.4	59
386	100	100	30	32	0	0	0	0	7	5	36	36	111596	304025	111625	303994	1.67e-10	1.37e-11	55.4	59
387	94.286	97.143	35	35	2	1	0	0	2	2	36	36	142064	336879	142098	336913	1.67e-10	1.37e-11	55.4	59
388	94.286	97.143	35	35	2	1	0	0	2	2	36	36	158574	414204	158608	414238	1.67e-10	1.37e-11	55.4	59
389	94.286	97.222	35	36	2	0	0	1	2	2	36	36	176596	57346	176630	57381	1.67e-10	4.79e-11	55.4	57.2
390	100	97.059	30	34	0	1	0	0	7	3	36	36	178072	73998	178043	73965	1.67e-10	4.79e-11	55.4	57.2
391	94.286	100	35	31	2	0	0	0	2	6	36	36	184513	77674	184547	77704	1.67e-10	4.79e-11	55.4	57.2
392	100	97.059	30	34	0	1	0	0	7	3	36	36	189637	113677	189608	113710	1.67e-10	4.79e-11	55.4	57.2
393	100	97.059	30	34	0	1	0	0	7	3	36	36	190429	117107	190458	117074	1.67e-10	4.79e-11	55.4	57.2
394	94.286	97.059	35	34	2	1	0	0	2	3	36	36	190544	149546	190578	149579	1.67e-10	4.79e-11	55.4	57.2
395	100	97.059	30	34	0	1	0	0	7	3	36	36	190879	156032	190850	155999	1.67e-10	4.79e-11	55.4	57.2
396	96.97	94.444	33	36	1	2	0	0	1	1	33	36	206410	158953	206442	158918	1.67e-10	4.79e-11	55.4	57.2
397	100	97.222	30	36	0	0	0	1	7	1	36	36	217174	190398	217203	190364	1.67e-10	4.79e-11	55.4	57.2
398	94.286	94.444	35	36	2	2	0	0	2	1	36	36	221131	202074	221097	202039	1.67e-10	4.79e-11	55.4	57.2
399	100	94.444	30	36	0	2	0	0	7	1	36	36	223724	218247	223753	218212	1.67e-10	4.79e-11	55.4	57.2
400	94.286	97.059	35	34	2	1	0	0	2	3	36	36	238057	223797	238091	223764	1.67e-10	4.79e-11	55.4	57.2
401	94.286	97.059	35	34	2	1	0	0	2	3	36	36	269293	236670	269259	236703	1.67e-10	4.79e-11	55.4	57.2
402	94.286	97.059	35	34	2	1	0	0	2	3	36	36	295923	267481	295889	267448	1.67e-10	4.79e-11	55.4	57.2
403	94.286	97.059	35	34	2	1	0	0	2	3	36	36	297729	320619	297763	320586	1.67e-10	4.79e-11	55.4	57.2
404	94.286	94.444	35	36	2	2	0	0	2	1	36	36	301251	326514	301285	326549	1.67e-10	4.79e-11	55.4	57.2
405	94.286	97.222	35	36	2	0	0	1	2	2	36	36	307703	343342	307669	343377	1.67e-10	4.79e-11	55.4	57.2
406	100	97.059	30	34	0	1	0	0	7	3	36	36	311014	347139	311043	347106	1.67e-10	4.79e-11	55.4	57.2
407	100	97.059	30	34	0	1	0	0	7	3	36	36	318135	359166	318106	359133	1.67e-10	4.79e-11	55.4	57.2
408	100	94.286	30	35	0	2	0	0	7	2	36	36	331113	1612	331084	1578	1.67e-10	1.67e-10	55.4	55.4
409	97.143	100	35	30	0	0	1	0	1	7	35	36	336998	14018	336965	14047	1.67e-10	1.67e-10	55.4	55.4
410	100	100	30	30	0	0	0	0	7	7	36	36	342996	25815	342967	25844	1.67e-10	1.67e-10	55.4	55.4
411	94.286	100	35	30	2	0	0	0	2	7	36	36	355043	38765	355077	38794	1.67e-10	1.67e-10	55.4	55.4
412	97.143	100	35	30	0	0	1	0	1	7	35	36	372364	45881	372397	45852	1.67e-10	1.67e-10	55.4	55.4
413	96.97	94.286	33	35	1	2	0	0	3	2	35	36	382844	49193	382876	49227	1.67e-10	1.67e-10	55.4	55.4
414	100	94.286	30	35	0	2	0	0	2	2	31	36	397662	55783	397691	55749	1.67e-10	1.67e-10	55.4	55.4
415	94.118	94.286	34	35	2	2	0	0	3	2	36	36	10605	59305	10638	59271	5.82e-10	1.67e-10	53.6	55.4
416	94.118	94.286	34	35	2	2	0	0	3	2	36	36	10874	61139	10841	61173	5.82e-10	1.67e-10	53.6	55.4
417	94.118	94.286	34	35	2	2	0	0	3	2	36	36	38746	87950	38713	87984	5.82e-10	1.67e-10	53.6	55.4
418	94.118	94.286	34	35	2	2	0	0	3	2	36	36	45422	120205	45455	120171	5.82e-10	1.67e-10	53.6	55.4
419	94.118	100	34	30	2	0	0	0	3	7	36	36	52302	134570	52335	134541	5.82e-10	1.67e-10	53.6	55.4
420	94.118	94.286	34	35	2	2	0	0	3	2	36	36	53997	136875	53964	136909	5.82e-10	1.67e-10	53.6	55.4
421	94.118	100	34	30	2	0	0	0	3	7	36	36	64679	140850	64712	140821	5.82e-10	1.67e-10	53.6	55.4
422	94.118	100	34	30	2	0	0	0	3	7	36	36	74571	167143	74538	167114	5.82e-10	1.67e-10	53.6	55.4
423	94.118	94.286	34	35	2	2	0	0	3	2	36	36	90299	167510	90332	167476	5.82e-10	1.67e-10	53.6	55.4
424	94.118	100	34	30	2	0	0	0	3	7	36	36	94858	167935	94891	167964	5.82e-10	1.67e-10	53.6	55.4
425	94.118	94.286	34	35	2	2	0	0	3	2	36	36	146669	172875	146702	172841	5.82e-10	1.67e-10	53.6	55.4
426	94.118	100	34	30	2	0	0	0	3	7	36	36	182819	179321	182786	179350	5.82e-10	1.67e-10	53.6	55.4
427	94.118	94.286	34	35	2	2	0	0	3	2	36	36	185643	180802	185610	180768	5.82e-10	1.67e-10	53.6	55.4
428	94.118	94.286	34	35	2	2	0	0	3	2	36	36	191820	198830	191787	198796	5.82e-10	1.67e-10	53.6	55.4
429	94.118	94.286	34	35	2	2	0	0	3	2	36	36	202332	215715	202365	215681	5.82e-10	1.67e-10	53.6	55.4
430	94.118	100	34	30	2	0	0	0	3	7	36	36	205713	245520	205746	245491	5.82e-10	1.67e-10	53.6	55.4
431	94.118	94.286	34	35	2	2	0	0	3	2	36	36	206501	246104	206534	246138	5.82e-10	1.67e-10	53.6	55.4
432	94.118	100	34	30	2	0	0	0	3	7	36	36	208986	255509	208953	255538	5.82e-10	1.67e-10	53.6	55.4
433	94.118	100	34	30	2	0	0	0	3	7	36	36	228264	292257	228231	292286	5.82e-10	1.67e-10	53.6	55.4
434	94.118	100	34	30	2	0	0	0	3	7	36	36	228775	292356	228742	292385	5.82e-10	1.67e-10	53.6	55.4
435	94.118	94.286	34	35	2	2	0	0	3	2	36	36	245140	315014	245107	315048	5.82e-10	1.67e-10	53.6	55.4
436	94.118	96.97	34	33	2	1	0	0	3	4	36	36	257777	331132	257744	331100	5.82e-10	1.67e-10	53.6	55.4
437	94.118	94.286	34	35	2	2	0	0	3	2	36	36	262299	336078	262332	336112	5.82e-10	1.67e-10	53.6	55.4
438	94.118	94.286	34	35	2	2	0	0	3	2	36	36	262557	338833	262590	338867	5.82e-10	1.67e-10	53.6	55.4
439	94.118	100	34	30	2	0	0	0	3	7	36	36	264599	392466	264566	392437	5.82e-10	1.67e-10	53.6	55.4
440	94.118	100	34	30	2	0	0	0	3	7	36	36	265666	399699	265633	399670	5.82e-10	1.67e-10	53.6	55.4
441	94.118	94.118	34	34	2	2	0	0	3	3	36	36	277406	2452	277373	2485	5.82e-10	5.84e-10	53.6	53.6
442	94.118	94.118	34	34	2	2	0	0	3	3	36	36	304925	6004	304892	5971	5.82e-10	5.84e-10	53.6	53.6
443	94.118	94.118	34	34	2	2	0	0	3	3	36	36	315117	27862	315150	27895	5.82e-10	5.84e-10	53.6	53.6
444	94.118	94.118	34	34	2	2	0	0	3	3	36	36	318960	32595	318927	32628	5.82e-10	5.84e-10	53.6	53.6
445	94.118	94.118	34	34	2	2	0	0	3	3	36	36	324321	37961	324288	37994	5.82e-10	5.84e-10	53.6	53.6
446	94.118	94.118	34	34	2	2	0	0	3	3	36	36	329067	41778	329034	41745	5.82e-10	5.84e-10	53.6	53.6
447	94.118	94.118	34	34	2	2	0	0	3	3	36	36	350715	52109	350748	52142	5.82e-10	5.84e-10	53.6	53.6
448	94.118	94.118	34	34	2	2	0	0	3	3	36	36	354203	79828	354170	79861	5.82e-10	5.84e-10	53.6	53.6
449	94.444	94.118	36	34	1	2	1	0	1	3	36	36	355292	91577	355326	91610	5.82e-10	5.84e-10	53.6	53.6
450	94.118	94.118	34	34	2	2	0	0	3	3	36	36	356746	92644	356713	92677	5.82e-10	5.84e-10	53.6	53.6
451	94.118	94.118	34	34	2	2	0	0	3	3	36	36	372272	94686	372305	94653	5.82e-10	5.84e-10	53.6	53.6
452	94.118	94.118	34	34	2	2	0	0	3	3	36	36	372464	94944	372497	94911	5.82e-10	5.84e-10	53.6	53.6
453	94.118	94.118	34	34	2	2	0	0	3	3	36	36	377509	99452	377476	99485	5.82e-10	5.84e-10	53.6	53.6
454	94.118	94.118	34	34	2	2	0	0	3	3	36	36	377704	113092	377671	113125	5.82e-10	5.84e-10	53.6	53.6
455	100	94.118	29	34	0	2	0	0	7	3	35	36	379160	129511	379188	129544	5.82e-10	5.84e-10	53.6	53.6
456	94.118	94.118	34	34	2	2	0	0	3	3	36	36	391125	130022	391092	130055	5.82e-10	5.84e-10	53.6	53.6
457	94.118	94.118	34	34	2	2	0	0	3	3	36	36	395367	149063	395334	149096	5.82e-10	5.84e-10	53.6	53.6
458	94.118	94.118	34	34	2	2	0	0	3	3	36	36	395963	151545	395930	151512	5.82e-10	5.84e-10	53.6	53.6
459	94.118	94.118	34	34	2	2	0	0	3	3	36	36	404153	152557	404186	152524	5.82e-10	5.84e-10	53.6	53.6
460	94.118	94.118	34	34	2	2	0	0	3	3	36	36	412589	155933	412556	155900	5.82e-10	5.84e-10	53.6	53.6
461	91.667	94.118	36	34	3	2	0	0	1	3	36	36	46150	166455	46115	166488	2.03e-09	5.84e-10	51.8	53.6
462	91.667	94.118	36	34	3	2	0	0	1	3	36	36	94686	171777	94651	171810	2.03e-09	5.84e-10	51.8	53.6
463	91.667	94.118	36	34	3	2	0	0	1	3	36	36	100901	174572	100866	174605	2.03e-09	5.84e-10	51.8	53.6
464	93.939	94.118	33	34	2	2	0	0	2	3	34	36	190062	210717	190094	210684	2.03e-09	5.84e-10	51.8	53.6
465	91.667	94.118	36	34	3	2	0	0	1	3	36	36	235742	262255	235707	262222	2.03e-09	5.84e-10	51.8	53.6
466	91.667	94.118	36	34	3	2	0	0	1	3	36	36	271627	266878	271592	266845	2.03e-09	5.84e-10	51.8	53.6
467	91.667	94.118	36	34	3	2	0	0	1	3	36	36	324504	282950	324539	282983	2.03e-09	5.84e-10	51.8	53.6
468	91.667	94.118	36	34	3	2	0	0	1	3	36	36	336967	292892	336932	292859	2.03e-09	5.84e-10	51.8	53.6
469	91.667	94.118	36	34	3	2	0	0	1	3	36	36	337390	303560	337425	303593	2.03e-09	5.84e-10	51.8	53.6
470	96.774	94.118	31	34	1	2	0	0	6	3	36	36	383907	305252	383937	305219	2.03e-09	5.84e-10	51.8	53.6
471	91.429	94.118	35	34	3	2	0	0	2	3	36	36	65622	312134	65588	312101	7.09e-09	5.84e-10	50	53.6
472	91.429	94.118	35	34	3	2	0	0	2	3	36	36	67363	318818	67329	318851	7.09e-09	5.84e-10	50	53.6
473	91.429	94.118	35	34	3	2	0	0	2	3	36	36	102501	346870	102467	346903	7.09e-09	5.84e-10	50	53.6
474	91.429	94.118	35	34	3	2	0	0	2	3	36	36	244262	358897	244296	358930	7.09e-09	5.84e-10	50	53.6
475	91.429	94.118	35	34	3	2	0	0	2	3	36	36	306838	367361	306804	367328	7.09e-09	5.84e-10	50	53.6
476	96.667	94.118	30	34	1	2	0	0	7	3	36	36	336363	375583	336334	375616	7.09e-09	5.84e-10	50	53.6
477	94.444	94.118	36	34	0	2	2	0	1	3	36	36	372334	376179	372367	376212	7.09e-09	5.84e-10	50	53.6
478	93.548	94.118	31	34	2	2	0	0	1	3	31	36	124989	380421	125019	380454	2.48e-08	5.84e-10	48.2	53.6
479	96.774	94.118	31	34	0	2	1	0	6	3	36	36	142165	388672	142194	388639	2.48e-08	5.84e-10	48.2	53.6
480	88.889	94.118	36	34	4	2	0	0	1	3	36	36	275567	393916	275602	393949	2.48e-08	5.84e-10	48.2	53.6
481	88.889	94.118	36	34	4	2	0	0	1	3	36	36	373094	394111	373059	394144	2.48e-08	5.84e-10	48.2	53.6
482	93.548	94.118	31	34	2	2	0	0	1	3	31	36	382521	399168	382551	399135	2.48e-08	5.84e-10	48.2	53.6
483	90.909	94.118	33	34	3	2	0	0	1	3	33	36	11338	399364	11306	399331	8.64e-08	5.84e-10	46.4	53.6
484	96.667	91.667	30	36	0	3	1	0	1	1	30	36	372922	19628	372950	19593	8.64e-08	2.04e-09	46.4	51.8
485	489. 88.571	91.667	35	36	4	3	0	0	2	1	36	36	382554	32412	382588	32377	8.64e-08	2.04e-09	46.4	51.8
486	490. 91.429	91.667	35	36	2	3	1	0	3	1	36	36	382942	85616	382976	85651	8.64e-08	2.04e-09	46.4	51.8
487		91.667		36		3		0		1		36		256191		256226		2.04e-09		51.8
488		91.667		36		3		0		1		36		262427		262462		2.04e-09		51.8
489		91.667		36		3		0		1		36		311404		311439		2.04e-09		51.8
490		96.774		31		1		0		6		36		387706		387676		2.04e-09		51.8
491		91.667		36		3		0		1		36		398529		398564		2.04e-09		51.8
492		96.667		30		1		0		7		36		20560		20589		7.11e-09		50
493		91.429		35		3		0		2		36		50186		50220		7.11e-09		50
494		91.429		35		3		0		2		36		63664		63698		7.11e-09		50
495		91.429		35		3		0		2		36		113961		113927		7.11e-09		50
496		91.429		35		3		0		2		36		140344		140378		7.11e-09		50
497		91.429		35		3		0		2		36		254615		254649		7.11e-09		50
498		91.429		35		3		0		2		36		288254		288220		7.11e-09		50
499		91.429		35		3		0		2		36		290176		290210		7.11e-09		50
500		91.429		35		3		0		2		36		291917		291951		7.11e-09		50
501		93.548		31		2		0		1		31		232766		232736		2.48e-08		48.2
502		90.909		33		3		0		1		33		346398		346430		8.66e-08		46.4
503		88.235		34		4		0		3		36		278977		279010		3.02e-07		44.6
504		88.235		34		4		0		3		36		344262		344295		3.02e-07		44.6
