# Supplementary material for: The complete mitochondrial genome of Cycas debaoensis revealed unexpected static evolution in gymnosperm species
Source: PLoS One. 2021 Jul 22;16(7):e0255091. doi: 10.1371/journal.pone.0255091 (PMC8297867; doi:10.1371/journal.pone.0255091)
Supplement: S4 Table — (XLSX) [file pone.0255091.s005.xlsx]

## Sheet: Sheet1
S4 Table. Gene order rearrangements among representative species of major land plant groups
	Brassica_oleraceaee	Brassica_juncea	Brassica_carinata	Gossypium_hirsutum	Gossypium_arboreum	Sorbus_torminalis	Sorbus_aucuparia	Vigna_radiata	Vigna_angularis	Nicotiana_tabacum	Nicotiana_attenuata	Helianthus_annuus	Helianthus_strumosus	Beta_vulgaris_subsp_vulgaris	Beta_macrocarpa	Zea_perennis	Zea_luxurians	Oryza_sativa_Indica	Oryza_rufipogon	Nymphaea_colorata	Pinus_taeda	Taxus_cuspidata	Welwitschia_mirabilis	Cycas_taitungensis	Cycas_debaoenses	Ginkgo_biloba	Ophioglossum_californicum	Psilotum_nudum	Isoetes_engelmannii	Huperzia_squarrosa	Climacium_americanum	Climacium_dendroides	Anomodon_attenuatus	Orthotrichum_stellatum	Orthotrichum_diaphanum	Bartramia_pomiformis	Bartramia_patens	Calypogeia_neogaea	Calypogeia_suecica	Calypogeia_integristipula	Gymnomitrion_concinnatum	Riccardia_latifrons	Riccardia_planiflora	Anthoceros agrestis	Anthoceros_angustus	Nothoceros_aenigmaticus	Leiosporoceros_dussii	Chara_vulgaris	Nitella_hyalina
Brassica_oleraceaee	0
Brassica_juncea	15	0
Brassica_carinata	17	11	0
Gossypium_hirsutum	37	37	35	0
Gossypium_arboreum	42	41	39	10	0
Sorbus_torminalis	29	29	28	30	31	0
Sorbus_aucuparia	32	32	33	34	36	15	0
Vigna_radiata	30	29	28	28	31	27	30	0
Vigna_angularis	30	31	29	29	31	29	30	15	0
Nicotiana_tabacum	32	31	31	26	29	28	30	32	31	0
Nicotiana_attenuata	28	28	26	28	35	31	35	27	29	15	0
Helianthus_annuus	32	30	29	27	30	25	25	26	26	24	25	0
Helianthus_strumosus	36	37	37	31	38	26	32	29	30	30	30	9	0
Beta_vulgaris_subsp_vulgaris	36	36	37	27	34	25	30	30	31	31	24	25	32	0
Beta_macrocarpa	30	30	30	27	29	24	29	32	32	31	26	23	29	11	0
Zea_perennis	34	35	31	31	33	30	32	31	29	35	26	29	34	31	32	0
Zea_luxurians	35	36	37	29	32	28	33	35	31	38	28	26	35	34	35	15	0
Oryza_sativa_Indica	33	35	33	31	35	29	34	34	33	41	28	25	31	33	36	37	36	0
Oryza_rufipogon	27	27	25	28	30	25	25	25	24	27	21	25	27	29	23	26	23	11	0
Nymphaea_colorata	30	31	28	33	34	31	32	27	29	29	31	30	33	29	25	33	33	34	29	0
Pinus_taeda	38	37	39	38	43	39	39	34	35	34	38	32	40	37	33	35	36	36	30	37	0
Taxus_cuspidata	30	30	29	27	31	29	31	25	27	27	27	26	31	27	27	30	30	28	23	27	31	0
Welwitschia_mirabilis	32	32	31	27	32	30	31	29	30	28	30	24	33	26	26	32	30	27	23	27	27	29	0
Cycas_taitungensis	39	37	36	38	41	35	38	37	36	37	35	32	39	37	37	38	41	39	32	38	44	32	34	0
Cycas_debaoenses	39	37	36	38	41	35	38	37	36	37	35	32	39	37	37	38	41	39	32	38	44	32	34	0	0
Ginkgo_biloba	35	36	34	34	40	34	39	29	30	32	35	33	38	33	30	34	36	36	30	38	42	34	33	34	34	0
Ophioglossum_californicum	40	38	39	36	41	34	38	36	35	35	35	29	40	39	30	32	32	37	32	37	43	30	30	46	46	47	0
Psilotum_nudum	20	21	20	18	23	19	22	19	17	21	20	17	21	21	17	18	19	19	12	21	25	17	16	23	23	27	24	0
Isoetes_engelmannii	34	34	34	31	35	30	32	31	32	31	29	27	34	35	33	32	32	31	28	27	33	27	28	38	38	32	36	21	0
Huperzia_squarrosa	40	41	37	40	47	37	37	32	34	36	33	33	43	39	34	34	33	33	32	36	41	31	33	45	45	45	49	23	34	0
Climacium_americanum	42	40	39	42	48	42	43	36	32	39	37	35	44	37	35	39	40	37	34	41	44	33	37	47	47	47	45	22	33	33	0
Climacium_dendroides	40	39	37	41	47	42	42	35	32	35	38	35	46	36	34	37	38	37	34	41	42	32	36	44	44	47	45	22	33	36	6	0
Anomodon_attenuatus	42	41	37	42	48	43	43	34	34	37	37	35	44	39	33	39	38	39	36	41	44	33	37	47	47	47	46	22	34	34	2	4	0
Orthotrichum_stellatum	42	41	37	42	48	43	43	34	34	37	37	35	44	39	33	39	38	39	36	41	44	33	37	47	47	47	46	22	34	34	2	4	0	0
Orthotrichum_diaphanum	42	41	37	42	48	43	43	34	34	37	37	35	44	39	33	39	38	39	36	41	44	33	37	47	47	47	46	22	34	34	2	4	0	0	0
Bartramia_pomiformis	42	40	38	42	48	42	43	35	32	37	37	35	44	38	34	39	40	37	34	41	44	33	37	47	47	47	45	22	33	33	2	4	0	0	0	0
Bartramia_patens	42	40	38	42	48	42	43	35	32	37	37	35	44	38	34	39	40	37	34	41	44	33	37	47	47	47	45	22	33	33	2	4	0	0	0	0	0
Calypogeia_neogaea	40	40	41	46	49	43	42	34	36	40	37	37	46	40	35	40	40	37	35	43	48	34	36	52	52	47	46	22	34	40	13	17	15	15	15	13	13	0
Calypogeia_suecica	40	40	41	46	49	43	42	34	36	40	37	37	46	40	35	40	40	37	35	43	48	34	36	52	52	47	46	22	34	40	13	17	15	15	15	13	13	0	0
Calypogeia_integristipula	40	40	41	46	49	43	42	34	36	40	37	37	46	40	35	40	40	37	35	43	48	34	36	52	52	47	46	22	34	40	13	17	15	15	15	13	13	0	0	0
Gymnomitrion_concinnatum	39	41	36	42	47	40	42	33	34	38	37	35	44	42	35	38	41	36	32	40	46	31	33	48	48	47	46	21	34	36	15	19	13	13	13	15	15	2	2	2	0
Riccardia_latifrons	40	40	41	46	49	43	42	34	36	40	37	37	46	40	35	40	40	37	35	43	48	34	36	52	52	47	46	22	34	40	13	17	15	15	15	13	13	0	0	0	2	0
Riccardia_planiflora	40	40	41	46	49	43	42	34	36	40	37	37	46	40	35	40	40	37	35	43	48	34	36	52	52	47	46	22	34	40	13	17	15	15	15	13	13	0	0	0	2	0	0
Anthoceros agrestis	26	27	27	23	27	25	25	19	21	21	18	23	29	29	24	24	24	20	21	23	25	23	23	27	27	27	29	12	24	26	9	11	7	7	7	7	7	14	14	14	14	14	14	0
Anthoceros_angustus	33	33	30	27	32	28	29	26	26	27	23	25	35	32	26	28	26	26	26	28	31	26	25	33	33	32	35	18	29	30	8	12	8	8	8	8	8	19	19	19	17	19	19	1	0
Nothoceros_aenigmaticus	29	31	31	26	34	31	29	23	24	28	26	24	36	31	25	25	25	24	22	29	28	25	25	31	31	34	35	17	26	27	7	11	5	5	5	7	7	15	15	15	15	15	15	2	3	0
Leiosporoceros_dussii	30	32	34	29	35	29	30	25	24	31	27	28	35	34	26	28	31	27	26	30	33	27	26	35	35	33	38	18	27	31	12	14	10	10	10	10	10	19	19	19	19	19	19	1	2	3	0
Chara_vulgaris	41	43	39	41	46	38	40	35	36	32	33	36	43	37	32	37	38	36	34	38	46	30	36	47	47	41	46	23	33	40	12	15	12	12	12	12	12	21	21	21	19	21	21	11	15	11	15	0
Nitella_hyalina	41	43	39	41	46	38	40	35	36	32	33	36	43	37	32	37	38	36	34	40	46	30	36	48	48	43	47	23	33	40	12	16	12	12	12	12	12	21	21	21	19	21	21	11	15	11	15	0	0
