# Supplementary material for: The complete mitochondrial genome of Cycas debaoensis revealed unexpected static evolution in gymnosperm species
Source: PLoS One. 2021 Jul 22;16(7):e0255091. doi: 10.1371/journal.pone.0255091 (PMC8297867; doi:10.1371/journal.pone.0255091)
Supplement: S5 Table — (XLSX) [file pone.0255091.s006.xlsx]

## Sheet: Sheet1
S5 Table. RNA-editing sites shared among predicted vs. empirically observed in protein coding regions of Cycas debaoensis
No.	CDS	Nt Position on CDS	AA Position	Codon Position	Effect
1	atp1	29	10	2nd	CCC (P) => CTC (L)
2	atp1	41	14	2nd	TCG (S) => TTG (L)
3	atp1	137	46	2nd	TCA (S) => TTA (L)
4	atp1	203	68	2nd	CCT (P) => CTT (L)
5	atp1	233	78	2nd	TCT (S) => TTT (F)
6	atp1	473	158	2nd	CCG (P) => CTG (L)
7	atp1	503	168	2nd	CCG (P) => CTG (L)
8	atp1	610	204	1st	CGT (R) => TGT (C)
9	atp1	647	216	2nd	GCG (A) => GTG (V)
10	atp1	686	229	2nd	TCG (S) => TTG (L)
11	atp1	754	252	1st	CCT (P) => TCT (S)
12	atp1	803	268	2nd	TCA (S) => TTA (L)
13	atp1	904	302	1st	CTC (L) => TTC (F)
14	atp1	1039	347	1st	CCC (P) => TCC (S)
15	atp1	1060	354	1st	CGT (R) => TGT (C)
16	atp1	1178	393	2nd	TCA (S) => TTA (L)
17	atp1	1217	406	2nd	TCT (S) => TTT (F)
18	atp1	1262	421	2nd	TCA (S) => TTA (L)
19	atp1	1292	431	2nd	CCG (P) => CTG (L)
20	atp1	1337	446	2nd	CCA (P) => CTA (L)
21	atp1	1345	449	1st	CAC (H) => TAC (Y)
22	atp4	64	22	1st	CGT (R) => TGT (C)
23	atp4	227	76	2nd	CCC (P) => TTC (F)
24	atp4	562	188	1st	CAA (Q) => TAA (X)
25	atp6	116	39	2nd	TCA (S) => TTA (L)
26	atp6	302	101	2nd	TCG (S) => TTG (L)
27	atp6	377	126	2nd	CCC (P) => CTC (L)
28	atp6	527	176	2nd	TCA (S) => TTA (L)
29	atp6	575	192	2nd	TCA (S) => TTA (L)
30	atp6	596	199	2nd	TCC (S) => TTC (F)
31	atp6	712	238	2nd	CAT (H) => TAT (Y)
32	atp8	32	11	2nd	TCC (S) => TTC (F)
33	atp8	46	16	1st	CGG (R) => TGG (W)
34	atp8	71	24	2nd	TCT (S) => TTT (F)
35	atp8	119	40	2nd	CCC (P) => CTC (L)
36	atp8	232	78	1st	CAT (H) => TAT (Y)
37	atp8	248	83	2nd	TCA (S) => TTA (L)
38	atp8	487	163	1st	CAA (Q) => TAA (X)
39	ccmB	257	86	2nd	TCG (S) => TTG (L)
40	ccmB	386	129	2nd	CCA (P) => CTA (L)
41	ccmC	32	11	2nd	TCT (S) => TTT (F)
42	ccmC	65	22	2nd	CCC (P) => CTC (L)
43	ccmC	236	79	2nd	CCA (P) => CTA (L)
44	ccmFc	331	111	1st	CTT (L) => TTT (F)
45	ccmFc	379	127	1st	CGC (R) => TGC (C)
46	ccmFc	391	131	1st	CGT (R) => TGT (C)
47	ccmFc	406	136	1st	CGT (R) => TGT (C)
48	ccmFc	862	288	1st	CCC (P) => TCC (S)
49	ccmFc	914	305	2nd	TCA (S) => TTA (L)
50	ccmFc	950	317	2nd	TCG (S) => TTG (L)
51	ccmFc	1142	381	2nd	TCC (S) => TTC (F)
52	ccmFc	1226	409	2nd	CCA (P) => CTA (L)
53	ccmFc	1235	412	2nd	CCG (P) => CTG (L)
54	ccmFc	1294	432	1st	CTT (L) => TTT (F)
55	ccmFc	1309	437	1st	CGG (R) => TGG (W)
56	ccmFn	290	97	2nd	CCT (P) => CTT (L)
57	ccmFn	374	125	2nd	CCG (P) => CTG (L)
58	ccmFn	758	253	2nd	CCT (P) => TTT (F)
59	ccmFn	761	254	2nd	TCC (S) => TTC (F)
60	ccmFn	805	269	1st	CGT (R) => TGT (C)
61	ccmFn	827	276	2nd	TCA (S) => TTA (L)
62	ccmFn	839	280	2nd	CCA (P) => CTA (L)
63	ccmFn	997	333	1st	CGC (R) => TGC (C)
64	ccmFn	1318	440	1st	CGG (R) => TGG (W)
65	ccmFn	1346	449	2nd	CCA (P) => CTA (L)
66	ccmFn	1373	458	2nd	TCA (S) => TTA (L)
67	ccmFn	1573	525	1st	CCT (P) => TTT (F)
68	ccmFn	1574	525	2nd	CCT (P) => TTT (F)
69	cob	76	26	1st	CAT (H) => TAT (Y)
70	cob	133	45	1st	CGT (R) => TGT (C)
71	cob	244	82	1st	CGG (R) => TGG (W)
72	cob	320	107	2nd	TCA (S) => TTA (L)
73	cob	334	112	1st	CAT (H) => TAT (Y)
74	cob	358	120	1st	CGG (R) => TGG (W)
75	cob	467	156	2nd	TCA (S) => TTA (L)
76	cob	563	188	2nd	CCT (P) => CTT (L)
77	cob	620	207	2nd	TCG (S) => TTG (L)
78	cob	680	227	2nd	TCT (S) => TTT (F)
79	cob	715	239	1st	CGG (R) => TGG (W)
80	cob	863	288	2nd	CCT (P) => CTT (L)
81	cob	932	311	2nd	CCA (P) => CTA (L)
82	cob	1015	339	1st	CGC (R) => TGC (C)
83	cob	1030	344	1st	CGG (R) => TGG (W)
84	cob	1124	375	2nd	CCG (P) => CTG (L)
85	cox1	62	21	2nd	TCA (S) => TTA (L)
86	cox1	169	57	1st	CAT (H) => TAT (Y)
87	cox1	197	66	2nd	TCT (S) => TTT (F)
88	cox1	316	106	1st	CGG (R) => TGG (W)
89	cox1	394	132	1st	CAT (H) => TAT (Y)
90	cox1	437	146	2nd	GCT (A) => GTT (V)
91	cox1	452	151	2nd	TCT (S) => TTT (F)
92	cox1	551	184	2nd	TCA (S) => TTA (L)
93	cox1	614	205	2nd	CCG (P) => CTG (L)
94	cox1	736	246	1st	CAT (H) => TAT (Y)
95	cox1	758	253	2nd	TCC (S) => TTC (F)
96	cox1	851	284	2nd	CCT (P) => CTT (L)
97	cox1	965	322	2nd	TCT (S) => TTT (F)
98	cox1	1076	359	2nd	CCG (P) => CTG (L)
99	cox1	1133	378	2nd	TCC (S) => TTC (F)
100	cox1	1246	416	1st	CGG (R) => TGG (W)
101	cox1	1256	419	2nd	TCT (S) => TTT (F)
102	cox1	1271	424	2nd	TCG (S) => TTG (L)
103	cox1	1399	467	1st	CGT (R) => TGT (C)
104	cox1	1402	468	1st	CGT (R) => TGT (C)
105	cox1	1496	499	2nd	CCG (P) => CTG (L)
106	cox1	1535	512	2nd	TCT (S) => TTT (F)
107	cox2	149	50	2nd	TCG (S) => TTG (L)
108	cox2	242	81	2nd	ACA (T) => ATA (I)
109	cox2	278	93	2nd	CCG (P) => CTG (L)
110	cox2	308	103	2nd	CCG (P) => CTG (L)
111	cox2	443	148	2nd	ACG (T) => ATG (M)
112	cox2	461	154	2nd	CCA (P) => CTA (L)
113	cox2	476	159	2nd	TCA (S) => TTA (L)
114	cox2	557	186	2nd	CCT (P) => CTT (L)
115	cox3	32	11	2nd	TCG (S) => TTG (L)
116	cox3	263	88	2nd	CCG (P) => CTG (L)
117	cox3	302	101	2nd	TCT (S) => TTT (F)
118	cox3	490	164	1st	CAC (H) => TAC (Y)
119	cox3	565	189	1st	CTC (L) => TTC (F)
120	cox3	653	218	2nd	TCA (S) => TTA (L)
121	cox3	772	258	1st	CCT (P) => TCT (S)
122	matR	11	4	2nd	TCC (S) => TTC (F)
123	matR	74	25	2nd	CCC (P) => CTC (L)
124	matR	166	56	1st	CGG (R) => TGG (W)
125	matR	284	95	2nd	CCC (P) => TTC (F)
126	matR	380	127	2nd	CCA (P) => CTA (L)
127	matR	395	132	2nd	CCA (P) => CTA (L)
128	matR	473	158	2nd	CCA (P) => CTA (L)
129	mttB	26	9	2nd	CCG (P) => CTG (L)
130	mttB	91	31	1st	CAT (H) => TAT (Y)
131	mttB	122	41	2nd	TCA (S) => TTA (L)
132	nad1	347	116	2nd	CCT (P) => CTT (L)
133	nad1	539	180	2nd	TCC (S) => TTC (F)
134	nad1	673	225	1st	CAT (H) => TAT (Y)
135	nad2	212	71	2nd	TCC (S) => TTC (F)
136	nad2	214	72	1st	CGG (R) => TGG (W)
137	nad2	428	143	2nd	CCT (P) => CTT (L)
138	nad2	443	148	2nd	TCT (S) => TTT (F)
139	nad2	794	265	2nd	TCT (S) => TTT (F)
140	nad3	190	64	1st	CCT (P) => TCT (S)
141	nad3	266	89	2nd	CCG (P) => CTG (L)
142	nad4	16	6	1st	CGT (R) => TGT (C)
143	nad4	44	15	2nd	CCT (P) => CTT (L)
144	nad4	376	126	1st	CGT (R) => TGT (C)
145	nad4	511	171	1st	CAT (H) => TAT (Y)
146	nad4	755	252	2nd	TCG (S) => TTG (L)
147	nad4	770	257	2nd	TCG (S) => TTG (L)
148	nad4	977	326	2nd	CCG (P) => CTG (L)
149	nad4	1130	377	2nd	CCC (P) => TTC (F)
150	nad4	1151	384	2nd	TCC (S) => TTC (F)
151	nad4	1322	441	2nd	TCA (S) => TTA (L)
152	nad4	1355	452	2nd	CCA (P) => CTA (L)
153	nad4L	95	32	2nd	TCA (S) => TTA (L)
154	nad4L	131	44	2nd	TCG (S) => TTG (L)
155	nad4L	239	80	2nd	CCG (P) => CTG (L)
156	nad5	358	120	1st	CCT (P) => TTT (F)
157	nad5	439	147	1st	CCA (P) => TCA (S)
158	nad5	539	180	2nd	CCC (P) => CTC (L)
159	nad5	598	200	1st	CGT (R) => TGT (C)
160	nad5	637	213	1st	CCT (P) => TTT (F)
161	nad5	722	241	2nd	TCG (S) => TTG (L)
162	nad5	773	258	2nd	TCG (S) => TTG (L)
163	nad5	929	310	2nd	TCA (S) => TTA (L)
164	nad5	1039	347	1st	CCC (P) => TTC (F)
165	nad5	1040	347	2nd	CCC (P) => TTC (F)
166	nad5	1223	408	2nd	TCA (S) => TTA (L)
167	nad5	1229	410	2nd	CCC (P) => CTC (L)
168	nad5	1351	451	1st	CCA (P) => TCA (S)
169	nad5	1499	500	2nd	CCT (P) => CTT (L)
170	nad5	1577	526	2nd	CCG (P) => CTG (L)
171	nad5	1580	527	2nd	TCT (S) => TTT (F)
172	nad5	1742	581	2nd	CCG (P) => CTG (L)
173	nad5	1775	592	2nd	TCA (S) => TTA (L)
174	nad6	76	26	1st	CCC (P) => TCC (S)
175	nad6	197	66	2nd	TCA (S) => TTA (L)
176	nad6	260	87	2nd	TCA (S) => TTA (L)
177	nad6	379	127	1st	CAT (H) => TAT (Y)
178	nad6	476	159	2nd	CCA (P) => CTA (L)
179	nad6	569	190	2nd	TCT (S) => TTT (F)
180	nad7	316	106	1st	CGT (R) => TGT (C)
181	nad7	422	141	2nd	TCG (S) => TTG (L)
182	nad7	445	149	1st	CCG (P) => TCG (S)
183	nad7	566	189	2nd	TCA (S) => TTA (L)
184	nad7	578	193	2nd	TCA (S) => TTA (L)
185	nad7	722	241	2nd	GCT (A) => GTT (V)
186	nad7	724	242	1st	CAT (H) => TAT (Y)
187	nad7	734	245	2nd	TCG (S) => TTG (L)
188	nad7	740	247	2nd	TCT (S) => TTT (F)
189	nad7	836	279	2nd	CCT (P) => CTT (L)
190	nad7	1057	353	1st	CGT (R) => TGT (C)
191	nad7	1088	363	2nd	TCA (S) => TTA (L)
192	nad7	1103	368	2nd	TCT (S) => TTT (F)
193	nad9	41	14	2nd	TCA (S) => TTA (L)
194	nad9	491	164	2nd	GCG (A) => GTG (V)
195	rpl16	79	27	1st	CAG (Q) => TAG (X)
196	rpl16	128	43	2nd	CCA (P) => CTA (L)
197	rpl16	319	107	1st	CGG (R) => TGG (W)
198	rpl16	341	114	2nd	CCC (P) => CTC (L)
199	rpl16	374	125	2nd	ACG (T) => ATG (M)
200	rpl16	506	169	2nd	TCG (S) => TTG (L)
201	rpl2	79	27	1st	CCA (P) => TCA (S)
202	rpl2	92	31	2nd	ACT (T) => ATT (I)
203	rpl2	758	253	2nd	TCA (S) => TTA (L)
204	rpl2	773	258	2nd	TCG (S) => TTG (L)
205	rpl2	1022	341	2nd	TCA (S) => TTA (L)
206	rpl2	1049	350	2nd	GCA (A) => GTA (V)
207	rpl2	1088	363	2nd	CCG (P) => CTG (L)
208	rpl2	1160	387	2nd	TCA (S) => TTA (L)
209	rpl2	1189	397	1st	CCC (P) => TCC (S)
210	rpl2	1219	407	1st	CCC (P) => TCC (S)
211	rpl5	59	20	2nd	CCG (P) => CTG (L)
212	rpl5	71	24	2nd	CCG (P) => CTG (L)
213	rpl5	188	63	2nd	CCG (P) => CTG (L)
214	rpl5	190	64	1st	CGC (R) => TGC (C)
215	rpl5	341	114	2nd	TCG (S) => TTG (L)
216	rpl5	353	118	2nd	TCG (S) => TTG (L)
217	rpl5	536	179	2nd	CCA (P) => CTA (L)
218	rpl5	539	180	2nd	TCG (S) => TTG (L)
219	rps1	23	8	2nd	CCT (P) => CTT (L)
220	rps1	263	88	2nd	CCA (P) => CTA (L)
221	rps1	401	134	2nd	CCG (P) => CTG (L)
222	rps1	500	167	2nd	CCT (P) => CTT (L)
223	rps1	545	182	2nd	TCC (S) => TTC (F)
224	rps10	92	31	2nd	TCG (S) => TTG (L)
225	rps10	194	65	2nd	ACA (T) => ATA (I)
226	rps10	215	72	2nd	TCG (S) => TTG (L)
227	rps10	232	78	1st	CGG (R) => TGG (W)
228	rps11	307	103	1st	CCC (P) => TCC (S)
229	rps12	269	90	2nd	TCG (S) => TTG (L)
230	rps13	26	9	2nd	TCA (S) => TTA (L)
231	rps13	100	34	1st	CGT (R) => TGT (C)
232	rps13	143	48	2nd	TCA (S) => TTA (L)
233	rps13	242	81	2nd	TCA (S) => TTA (L)
234	rps13	256	86	1st	CGT (R) => TGT (C)
235	rps14	74	25	2nd	CCT (P) => CTT (L)
236	rps14	142	48	1st	CCT (P) => TCT (S)
237	rps14	235	79	1st	CCC (P) => TCC (S)
238	rps19	32	11	2nd	TCC (S) => TTC (F)
239	rps19	94	32	1st	CGG (R) => TGG (W)
240	rps19	109	37	1st	CCC (P) => TCC (S)
241	rps19	206	69	2nd	TCT (S) => TTT (F)
242	rps2	35	12	2nd	TCA (S) => TTA (L)
243	rps2	152	51	2nd	TCA (S) => TTA (L)
244	rps2	209	70	2nd	CCC (P) => TTC (F)
245	rps2	424	142	1st	CGT (R) => TGT (C)
246	rps2	599	200	2nd	TCG (S) => TTG (L)
247	rps3	82	28	1st	CAT (H) => TAT (Y)
248	rps3	221	74	2nd	TCT (S) => TTT (F)
249	rps3	620	207	2nd	TCC (S) => TTC (F)
250	rps3	734	245	2nd	TCG (S) => TTG (L)
251	rps3	800	267	2nd	CCC (P) => CTC (L)
252	rps3	1028	343	2nd	TCG (S) => TTG (L)
253	rps3	1064	355	2nd	CCA (P) => CTA (L)
254	rps3	1109	370	2nd	CCA (P) => CTA (L)
255	rps3	1409	470	2nd	CCA (P) => CTA (L)
256	rps3	1436	479	2nd	CCG (P) => CTG (L)
257	rps4	359	120	2nd	GCG (A) => GTG (V)
258	rps4	389	130	2nd	TCT (S) => TTT (F)
259	rps4	914	305	2nd	TCG (S) => TTG (L)
260	rps4	935	312	2nd	CCG (P) => CTG (L)
261	rps4	1001	334	2nd	CCA (P) => CTA (L)
262	rps7	365	122	2nd	CCA (P) => CTA (L)
263	rps7	437	146	2nd	GCG (A) => GTG (V)
264	sdh3	22	8	2nd	CCA (P) => TCA (S)
265	sdh3	227	76	2nd	CCT (P) => CTT (L)
266	sdh4	194	65	2nd	TCT (S) => TTT (F)
267	sdh4	256	86	1st	CAT (H) => TAT (Y)
