# Supplementary material for: The complete mitochondrial genome of Cycas debaoensis revealed unexpected static evolution in gymnosperm species
Source: PLoS One. 2021 Jul 22;16(7):e0255091. doi: 10.1371/journal.pone.0255091 (PMC8297867; doi:10.1371/journal.pone.0255091)
Supplement: S6 Table — (XLSX) [file pone.0255091.s007.xlsx]

## Sheet: Sheet1
S6 Table. Silent RNA-editing sites empirically observed in protein coding regions of Cycas debaoensis
No.	CDS	Nt Position on CDS	Codon Position
1	atp8	370	1st
2	atp8	487	3rd
3	ccmFc	87	3rd
4	ccmFc	315	3rd
5	ccmFc	1167	3rd
6	ccmFn	372	3rd
7	ccmFn	954	3rd
8	ccmFn	1074	3rd
9	cob	354	3rd
10	cob	675	3rd
11	matR	678	3rd
12	matR	696	3rd
13	matR	1263	3rd
14	matR	1800	3rd
15	matR	1836	3rd
16	matR	2002	1st
17	nad1	78	3rd
18	nad4	441	3rd
19	nad4	537	3rd
20	nad4	921	3rd
21	nad9	534	3rd
22	rpl16	42	3rd
23	rpl16	228	3rd
24	rpl5	134	3rd
25	rps13	390	3rd
26	rps3	126	3rd
27	rps3	513	3rd
28	rps3	558	3rd
29	rps3	621	3rd
30	rps3	1362	3rd
31	rps3	1368	3rd
32	rps4	54	3rd
33	sdh4	357	3rd
