# Supplementary material for: The complete mitochondrial genome of Cycas debaoensis revealed unexpected static evolution in gymnosperm species
Source: PLoS One. 2021 Jul 22;16(7):e0255091. doi: 10.1371/journal.pone.0255091 (PMC8297867; doi:10.1371/journal.pone.0255091)
Supplement: S7 Table — (XLSX) [file pone.0255091.s008.xlsx]

## Sheet: Sheet1
S7 Table. Gene specific rates of evolution of soluble (Italicized) and memberane-bounded protein coding genes, at both synonymous (dS) and nonsynonymous (dN) sites, with total RNA editing frequency.
Input trees for site specific dN and dS analyses is based on mitochondrial CDS of Cycas debaoensis, Ginkgo biloba, Taxus cuspidata, Pinus taeda
((Pt, Tc, (Cd, Gb ));
							Cycas debaoensis			Ginkgo biloba*			Taxus cuspidata**
	CDS	dN	dS	dN/dS	TI/TV	Matrix Length	Edit Freqency (%)	Edit Sites	CDS length	Edit Freqency (%)	Edit Sites	CDS length	Edit Freqency (%)	Edit Sites	CDS length
1	atp1	0.1547	0.3668	0.42167	5.20331	1566	1.37525	21	1527	0.785855	12	1527	2.53906	39	1536
2	atp4	0.2696	0.3851	0.70021	2.50363	723	0.505051	3	594	1.17845	7	594	3.40426	24	705
3	atp6	0.189	0.3138	0.60225	11.8402	774	0.911458	7	768	0.911458	7	768	2.87582	22	765
4	atp8	0.2958	0.2079	1.42283	4.42967	489	1.43149	7	489	1.02249	5	489	2.51572	12	477
5	atp9									2.22222	5	225
6	ccmB	0.2014	0.2107	0.95575	7.85382	660	0.312989	2	639	1.40845	9	639	0.46729	3	642
7	ccmC	0.2922	0.3492	0.83666	7.20471	750	0.416667	3	720	0.984529	7	711	1.2	9	750
8	ccmFc	0.108	0.113	0.95523	7.99293	1422	0.862069	12	1392				2.04248	25	1224
9	ccmFn	0.1289	0.1659	0.7768	5.75619	1891	0.696677	13	1866				1.64474	30	1824
10	cob	0.2098	0.2374	0.88371	12.2801	1194	1.33668	16	1197	0.250627	3	1197	2.1097	25	1185
11	cox1	0.1761	0.247	0.71281	17.6562	1578	1.40217	22	1569	0.127959	2	1563	2.48092	39	1572
12	cox2	0.2701	0.4976	0.54283	2.73421	883	1.01781	8	786	1.04575	8	765	2.72109	24	882
13	cox3	0.153	0.2215	0.69063	14.8472	795	0.877193	7	798	0.37594	3	798	2.52525	20	792
14	matR	0.0942	0.0834	1.12993	10.0254	2232	0.332384	7	2106	0.798122	17	2130	0.409716	14	3417
15	mttB	0.2168	0.2305	0.94039	9.00826	777	0.384615	3	780	0.512821	4	780	1.06667	8	750
16	nad1	0.1401	0.3048	0.45969	17.3805	981	0.307692	3	975	0.306748	3	978	3.65854	36	984
17	nad2	0.1787	0.2657	0.67271	8.1579	1470	0.340136	5	1470				1.90088	28	1473
18	nad3	0.2259	0.3512	0.6431	51.267	354	0.560224	2	357				2.52101	9	357
19	nad4	0.1653	0.2146	0.77031	15.8686	1488	0.739247	11	1488	0.94086	14	1488	3.02419	45	1488
20	nad4L	0.1363	0.1705	0.7998	74.3412	303	0.990099	3	303	1.65017	5	303	3.30033	10	303
21	nad5	0.1677	0.2214	0.75758	7.83607	2004	0.898204	18	2004	0.149701	3	2004	1.04634	21	2007
22	nad6	0.1907	0.2672	0.71363	14.5572	666	0.990099	6	606	1.15512	7	606	0.44843	3	669
23	nad7	0.1208	0.2391	0.50534	13.1715	1182	1.09705	13	1185	1.51899	18	1185	1.77215	21	1185
24	nad9	0.115	0.2436	0.47219	10.0033	591	0.3367	2	594	1.3468	8	594	1.7094	10	585
25	sdh3	0.189	0.2994	0.63123	5.804	405	0.497512	2	402	1.49254	6	402
26	sdh4	0.4876	0.4334	1.12503	4.32086	417	0.546448	2	366				2.38095	10	420
27	rpl2	0.1082	0.1165	0.92891	3.40504	1488	1.87266	10	534	2.18978	9	411
28	rpl5	0.4034	0.4528	0.89094	3.92976	591	0.55788	8	1434	0.555556	8	1440	2.6764	11	411
29	rpl16	0.0966	0.2655	0.36367	9.0348	534	1.03627	6	579	1.57895	9	570	1.06952	6	561
30	rps1	0.113	0.0938	1.20437	7.30991	591	0.841751	5	594	1.0101	6	594
31	rps2	0.1581	0.2189	0.72218	3.59736	750	1.5873	5	315	2.46914	8	324
32	rps3	0.1312	0.1618	0.81067	5.24578	1758	1.71821	10	582	4.23892	22	519	5.89744	23	390
33	rps4	0.4395	0.5573	0.78867	3.7262	1110	1.32275	5	378	3.43915	13	378	6.72269	24	357
34	rps7	0.1506	0.2	0.75296	6.7647	696	0.441501	2	453	2.3622	9	381
35	rps10	0.1146	0.1642	0.69828	7.0266	348	1.32013	4	303	0.660066	2	303
36	rps11	0.1056	0.1406	0.75125	5.99608	582	0.35461	1	282	1.06383	3	282
37	rps12	0.1238	0.2785	0.44468	8.28115	387	0.15361	1	651	0.718391	5	696	4	12	300
38	rps13	0.2828	0.3897	0.72569	2.72295	465	0.287356	5	1740	0.345423	6	1737	0.715564	12	1677
39	rps14	0.0751	0.1757	0.42754	54.3475	300	0.286533	3	1047	0.480307	5	1041
40	rps19	0.3137	0.3908	0.80265	4.18194	297	0.577201	4	693				0.662879	7	1056
*unpublished data							Total:	267		Total:	258		Total:	582
**data from Kan et al., 2020
